# Supplementary material for: Accumulation of defense systems in phage-resistant strains of Pseudomonas aeruginosa
Source: Sci Adv. 2024 Feb 23;10(8):eadj0341. doi: 10.1126/sciadv.adj0341 (PMC10889362; doi:10.1126/sciadv.adj0341)
Supplement: Supplementary file 2 — Tables S1 to S8 [file sciadv.adj0341_tables_s1_to_s8.zip]

Archive with 1 entries (1 files):
- adj0341_Tables_S1_to_S8.xlsx
