# Supplementary material for: Accumulation of defense systems in phage-resistant strains of Pseudomonas aeruginosa
Source: Sci Adv. 2024 Feb 23;10(8):eadj0341. doi: 10.1126/sciadv.adj0341 (PMC10889362; doi:10.1126/sciadv.adj0341)
Supplement: Supplementary file 2 — Tables S1 to S8 [file sciadv.adj0341_tables_s1_to_s8.zip › adj0341_Tables_S1_to_S8.xlsx]

## Sheet: Table S1
Table S1. Matrix of defense systems identified in the 311 RefSeq genomes of Pseudomonas aeruginosa
genomes	total_length	No. prophages	Phylogeny group	No. defense systems	DarTG	Detocs	Lamassu Type I	BREX Type I	BREX Type II	BREX Type III	BREX Type V	AbiH	Abi2	Lit	Paris Type I	Paris Type II	Retron VI	RM Type I	RM Type II	RM Type IIG	RM Type III	RM Type IV	Rst_3HP	Rst_ATPase	Rst_DUF4238	Rst_HelicaseDUF2290	Rst_Hydrolase_Tm	Rst_Sirtuin-like	Wadjet Type III	AbiD	AbiL	AbiU	Argonaute solo	Argonaute Type I	Argonaute Type II	CRISPR-Cas Type I-C	CRISPR-Cas Type I-E	CRISPR-Cas Type I-F	CRISPR-Cas Type IV-A	DISARM Type II	Dpd	Hachiman Type II	hma	Kiwa	Lamassu Type II	Old	PifA	ppl	PT_SspABCD
GCF_001721805.1	6681975	6	2	11	0	0	0	0	0	1	0	0	0	0	0	0	0	3	1	0	0	0	0	0	0	0	0	0	0	0	0	0	0	0	0	0	0	1	0	0	0	0	0	0	0	0	0	0	0
GCF_001721825.1	6681981	6	2	11	0	0	0	0	0	1	0	0	0	0	0	0	0	3	1	0	0	0	0	0	0	0	0	0	0	0	0	0	0	0	0	0	0	1	0	0	0	0	0	0	0	0	0	0	0
GCF_001721845.1	6683204	6	2	11	0	0	0	0	0	1	0	0	0	0	0	0	0	3	1	0	0	0	0	0	0	0	0	0	0	0	0	0	0	0	0	0	0	1	0	0	0	0	0	0	0	0	0	0	0
GCF_001722025.1	6681992	6	2	11	0	0	0	0	0	1	0	0	0	0	0	0	0	3	1	0	0	0	0	0	0	0	0	0	0	0	0	0	0	0	0	0	0	1	0	0	0	0	0	0	0	0	0	0	0
GCF_001721745.1	6643823	6	2	10	0	0	0	0	0	1	0	0	0	0	0	0	0	2	1	0	0	0	0	0	0	0	0	0	0	0	0	0	0	0	0	0	0	1	0	0	0	0	0	0	0	0	0	0	0
GCF_001721765.1	6642996	6	2	10	0	0	0	0	0	1	0	0	0	0	0	0	0	2	1	0	0	0	0	0	0	0	0	0	0	0	0	0	0	0	0	0	0	1	0	0	0	0	0	0	0	0	0	0	0
GCF_001721785.1	6645477	6	2	10	0	0	0	0	0	1	0	0	0	0	0	0	0	2	1	0	0	0	0	0	0	0	0	0	0	0	0	0	0	0	0	0	0	1	0	0	0	0	0	0	0	0	0	0	0
GCF_001722045.1	6639108	6	2	10	0	0	0	0	0	1	0	0	0	0	0	0	0	2	1	0	0	0	0	0	0	0	0	0	0	0	0	0	0	0	0	0	0	1	0	0	0	0	0	0	0	0	0	0	0
GCF_011106815.1	7229900	2	1	19	0	0	0	0	0	0	0	0	0	0	0	0	0	5	1	0	0	1	0	0	0	0	0	1	0	0	0	0	0	0	0	0	0	0	0	0	0	0	0	0	0	0	0	0	0
GCF_001516245.2	6517340	2	1	14	0	0	0	0	0	0	0	0	0	0	0	0	0	1	0	0	0	1	0	0	0	0	0	0	0	0	0	0	0	0	0	0	0	1	0	0	0	0	0	0	0	0	0	0	0
GCF_014854655.1	6520277	4	1	9	0	0	0	0	0	0	0	0	0	0	0	0	0	2	0	0	0	1	0	0	0	0	0	0	0	0	0	0	0	0	0	0	0	0	0	0	0	0	0	0	0	0	0	0	0
GCF_003950015.1	7178010	5	1	19	0	0	0	0	0	0	0	0	0	0	0	0	0	1	0	0	2	0	0	0	0	0	0	0	0	0	0	0	0	0	0	0	0	1	1	0	0	0	1	0	0	0	0	0	0
GCF_018141565.1	6715242	7	1	8	0	0	0	0	0	0	0	0	0	0	0	0	0	0	0	0	0	0	0	0	0	0	0	0	0	0	0	0	0	0	0	0	0	1	0	0	0	0	0	0	0	0	0	0	0
GCF_018141625.1	6742928	8	1	8	0	0	0	0	0	0	0	0	0	0	0	0	0	0	0	0	0	0	0	0	0	0	0	0	0	0	0	0	0	0	0	0	0	1	0	0	0	0	0	0	0	0	0	0	0
GCF_018141645.1	6560248	7	1	8	0	0	0	0	0	0	0	0	0	0	0	0	0	0	0	0	0	0	0	0	0	0	0	0	0	0	0	0	0	0	0	0	0	1	0	0	0	0	0	0	0	0	0	0	0
GCF_003813005.1	7029824	2	1	11	0	0	0	0	0	0	0	0	0	0	0	0	0	1	0	2	0	0	0	0	0	0	0	0	0	0	0	0	0	0	0	0	0	0	0	0	0	0	0	0	0	0	0	0	0
GCF_002968655.1	7282236	5	2	14	0	0	0	0	0	0	0	0	0	0	0	0	0	3	1	0	0	0	0	0	0	0	0	0	0	0	0	0	0	0	0	0	0	0	0	0	0	1	0	0	0	0	0	0	0
GCF_002192495.1	7241575	6	2	14	0	0	0	0	0	0	0	0	0	0	0	0	0	3	1	0	0	0	0	0	0	0	0	0	0	0	0	0	0	0	0	0	0	0	0	0	0	1	0	0	0	0	0	0	0
GCF_003073695.1	7245771	8	3	13	0	0	0	0	0	0	0	0	0	0	0	0	0	2	1	1	0	0	0	0	0	0	0	0	0	0	0	0	0	0	0	0	0	0	1	0	0	0	0	0	0	0	0	0	0
GCF_002968755.1	7247865	8	3	13	0	0	0	0	0	0	0	0	0	0	0	0	0	2	1	1	0	0	0	0	0	0	0	0	0	0	0	0	0	0	0	0	0	0	1	0	0	0	0	0	0	0	0	0	0
GCF_003571505.1	6972899	6	1	18	0	0	0	0	0	0	0	0	0	0	0	0	0	4	0	3	0	0	0	0	0	0	0	0	0	0	0	0	0	0	0	0	1	1	0	0	0	0	0	0	0	0	0	0	0
GCF_001293085.1	6500439	4	1	8	0	0	0	0	0	0	0	0	0	0	0	0	0	1	0	0	0	0	0	0	0	0	0	0	0	0	0	0	0	0	0	0	0	0	0	0	0	0	0	0	0	0	0	0	0
GCF_900618285.1	6931425	5	2	19	0	0	0	0	0	0	0	0	0	0	0	0	0	3	0	2	0	0	0	0	0	0	0	0	0	0	0	1	0	0	0	0	0	0	0	0	0	0	0	0	1	0	0	0	0
GCF_900618305.1	6941287	5	2	19	0	0	0	0	0	0	0	0	0	0	0	0	0	3	0	2	0	0	0	0	0	0	0	0	0	0	0	1	0	0	0	0	0	0	0	0	0	0	0	0	1	0	0	0	0
GCF_003073895.1	7578039	6	1	11	0	0	0	0	0	0	0	0	0	0	0	0	0	3	0	1	0	0	0	0	0	0	0	0	0	0	0	0	0	0	0	0	0	0	0	0	0	0	0	0	0	0	0	0	0
GCF_003812165.1	6931252	2	1	10	0	0	0	0	0	0	0	0	0	0	0	0	0	2	0	1	0	0	0	0	0	0	0	0	0	0	0	0	0	0	0	0	0	0	0	0	0	0	0	0	0	0	0	0	0
GCF_002287725.2	6930893	3	2	14	0	0	0	0	0	0	0	0	1	0	0	0	0	4	0	0	0	0	0	0	0	0	0	0	0	1	0	0	0	0	0	0	0	0	0	0	0	0	0	0	0	0	0	0	0
GCF_002192475.1	7008516	7	2	18	0	0	0	0	0	0	0	0	0	0	0	0	0	5	0	0	0	1	0	0	0	0	0	0	0	0	0	1	0	0	0	0	0	0	0	0	0	0	0	0	1	0	0	0	0
GCF_004010895.1	6824837	2	2	13	0	0	0	0	0	0	0	0	0	0	0	0	0	2	1	0	0	0	0	0	0	0	0	0	0	0	0	0	0	0	0	0	0	0	0	0	0	0	1	0	0	1	0	0	0
GCF_001516325.2	6568228	2	1	13	0	1	0	0	0	0	0	0	0	0	0	0	0	2	0	0	0	1	1	0	0	0	0	0	0	0	0	0	0	0	0	0	0	1	0	0	0	0	0	0	0	0	0	0	0
GCF_011466835.1	7266549	5	1	10	0	0	0	0	0	0	0	0	0	0	0	0	0	2	0	0	0	0	0	0	0	0	0	0	0	0	0	0	0	0	0	0	0	0	0	0	0	0	0	0	0	0	0	0	0
GCF_001679685.1	6853510	3	1	9	0	0	0	0	0	0	0	0	0	0	0	0	0	1	0	0	0	0	0	0	0	0	0	0	0	0	0	0	0	0	0	0	0	1	0	0	0	0	0	0	0	0	0	0	0
GCF_016126955.1	6842475	5	1	10	0	0	0	0	0	0	0	0	0	0	0	0	0	1	0	1	1	0	0	0	0	0	0	0	0	0	0	0	0	0	0	0	0	0	0	0	0	0	0	0	0	0	0	0	0
GCF_900636755.1	6839985	5	1	10	0	0	0	0	0	0	0	0	0	0	0	0	0	1	0	1	1	0	0	0	0	0	0	0	0	0	0	0	0	0	0	0	0	0	0	0	0	0	0	0	0	0	0	0	0
GCF_013393685.1	7153217	4	1	10	0	0	0	0	0	0	0	0	0	0	0	0	0	1	1	0	0	1	0	0	0	0	0	0	0	0	0	0	0	0	0	0	0	0	0	0	0	0	0	0	0	0	0	0	0
GCF_019434075.1	6792133	1	1	5	0	0	0	0	0	0	0	0	0	0	0	0	0	0	0	0	0	0	0	0	0	0	0	0	0	0	0	0	0	0	0	0	0	0	0	0	0	0	0	0	0	0	0	0	0
GCF_019857365.1	6950092	3	1	5	0	0	0	0	0	0	0	0	0	0	0	0	0	0	0	0	0	0	0	0	0	0	0	0	0	0	0	0	0	0	0	0	0	0	0	0	0	0	0	0	0	0	0	0	0
GCF_001870265.1	7067711	10	1	12	0	0	0	0	0	0	0	0	0	0	0	0	0	0	1	0	2	0	0	0	0	0	0	0	0	0	0	0	0	0	0	1	0	0	0	0	0	0	0	0	0	0	0	0	0
GCF_001792855.1	6928736	7	1	12	0	0	0	0	0	0	0	0	0	0	0	0	0	0	1	0	2	0	0	0	0	0	0	0	0	0	0	0	0	0	0	1	0	0	0	0	0	0	0	0	0	0	0	0	0
GCF_001792875.1	7006578	9	1	11	0	0	0	0	0	0	0	0	0	0	0	0	0	0	1	0	2	0	0	0	0	0	0	0	0	0	0	0	0	0	0	0	0	0	0	0	0	0	0	0	0	0	0	0	0
GCF_000816985.1	6603099	4	1	8	0	0	0	0	0	0	0	0	0	0	0	0	0	1	0	0	0	0	0	0	0	0	0	0	0	0	0	0	0	0	0	0	0	0	0	0	0	0	0	0	0	0	0	0	0
GCF_018279245.1	7168136	4	1	11	0	0	0	0	0	0	0	0	0	0	0	0	0	0	0	0	0	0	0	0	0	0	0	0	0	0	0	0	0	0	0	0	0	1	0	0	0	0	0	0	0	0	0	0	0
GCF_018279285.1	7080089	4	1	11	0	0	0	0	0	0	0	0	0	0	0	0	0	0	0	0	0	0	0	0	0	0	0	0	0	0	0	0	0	0	0	0	0	1	0	0	0	0	0	0	0	0	0	0	0
GCF_003073615.1	6853499	3	1	15	0	0	0	0	0	0	0	0	0	0	0	0	0	2	0	0	1	0	0	0	0	0	0	0	0	0	0	0	0	0	0	0	0	1	0	0	0	0	0	0	0	0	0	0	0
GCF_003571805.1	7075653	7	1	15	0	0	0	0	0	0	0	0	0	0	0	0	0	2	0	0	1	0	0	0	0	0	0	0	0	0	0	0	0	0	0	0	0	1	1	0	0	0	0	0	0	0	0	0	0
GCF_002215345.1	7214314	3	1	15	0	0	0	0	0	0	0	0	0	0	0	0	0	2	1	0	1	0	0	0	0	0	0	0	0	0	0	0	0	0	0	0	0	1	1	0	0	0	0	0	0	0	0	0	0
GCF_002968695.1	7086054	3	1	15	0	0	0	0	0	0	0	0	0	0	0	0	0	2	0	0	1	0	0	0	0	0	0	0	0	0	0	0	0	0	0	0	0	1	0	0	0	0	0	0	0	0	0	0	0
GCF_003204335.1	6799785	6	1	14	0	0	0	0	0	0	0	0	0	0	0	0	0	2	0	0	1	0	0	0	0	0	0	0	0	0	0	0	0	0	0	0	0	1	0	0	0	0	0	0	0	0	0	0	0
GCF_003206535.1	7042452	5	1	14	0	0	0	0	0	0	0	0	0	0	0	0	0	2	0	0	1	0	0	0	1	0	0	0	0	0	0	0	0	0	0	0	0	1	0	0	0	0	0	0	0	0	0	0	0
GCF_013376775.1	6770626	3	1	13	0	0	0	0	0	0	0	0	0	0	0	0	0	2	0	0	1	0	0	0	0	0	0	0	0	0	0	0	0	0	0	0	0	1	0	0	0	0	0	0	0	0	0	0	0
GCF_013347245.1	6832395	3	1	11	0	0	0	0	0	0	0	0	0	0	0	0	0	2	0	0	0	0	0	0	0	0	0	0	0	0	0	0	0	0	0	0	0	1	0	0	0	0	0	0	0	0	0	0	0
GCF_006971785.1	6712466	5	3	10	0	0	0	0	0	0	0	0	0	0	0	0	0	1	1	0	0	0	0	0	0	0	0	0	0	0	0	0	0	0	0	0	0	1	0	0	0	0	0	0	0	0	0	0	0
GCF_003433235.1	7097241	8	2	14	0	0	0	1	0	0	0	0	0	0	0	0	0	1	0	3	0	0	0	0	0	0	0	0	0	0	0	0	0	0	0	0	0	0	0	0	0	0	0	0	0	0	0	0	0
GCF_013201115.1	7564383	6	1	15	0	0	0	0	0	0	0	0	0	0	0	0	0	2	0	1	0	0	0	0	0	1	0	0	0	0	0	0	0	0	0	0	0	1	0	0	0	0	0	0	0	0	0	0	0
GCF_001516265.1	7273258	3	1	11	0	0	0	0	0	0	0	0	0	0	0	0	0	1	0	1	0	1	0	0	0	0	0	0	0	0	0	0	0	0	0	0	0	0	0	0	0	0	0	0	0	0	0	0	0
GCF_002085605.1	7380063	8	1	16	0	0	0	1	0	0	0	0	0	0	0	0	0	2	1	0	1	1	1	0	0	0	0	0	0	0	0	0	0	0	0	0	0	0	0	0	0	0	0	0	0	0	0	0	0
GCF_900497025.1	7231910	5	1	15	0	0	0	0	0	0	0	0	0	0	0	0	0	2	2	0	0	1	1	0	0	0	0	0	0	0	0	0	0	0	0	0	0	0	0	0	0	0	0	0	0	0	0	0	0
GCF_009662315.1	7190208	5	1	14	0	0	0	1	0	0	0	0	0	0	0	0	0	3	1	0	0	1	1	0	0	0	0	0	0	0	0	0	0	0	0	0	0	0	0	0	0	0	0	0	0	0	0	0	0
GCF_003073735.1	7125975	3	1	14	0	0	0	0	0	0	0	0	0	0	0	0	0	2	2	0	0	1	1	0	0	0	0	0	0	0	0	0	1	0	0	0	0	0	0	0	0	0	0	0	0	0	0	0	0
GCF_015697665.1	7087087	5	1	12	0	0	0	0	0	0	0	0	0	0	0	0	0	1	1	1	0	1	1	0	0	0	0	0	0	0	0	0	0	1	0	0	0	0	0	0	0	0	0	0	0	0	0	0	0
GCF_000829885.1	6712339	1	1	12	0	0	0	1	0	0	0	0	0	0	0	0	0	1	1	0	0	1	0	0	0	0	0	0	0	0	0	0	0	0	0	0	0	0	0	0	0	0	0	0	0	0	0	0	0
GCF_003369755.1	7106857	4	1	11	0	0	0	0	0	0	0	0	0	0	0	0	0	1	1	0	1	1	1	0	0	0	0	0	0	0	0	0	1	0	0	0	0	0	0	0	0	0	0	0	0	0	0	0	0
GCF_003028335.1	7050928	6	2	8	0	0	0	0	0	0	0	0	0	0	0	0	0	1	0	0	0	0	0	0	0	0	0	0	0	0	0	0	0	0	0	0	0	0	0	0	0	0	0	0	0	0	0	0	0
GCF_014217315.1	6747067	2	2	11	0	0	0	0	0	0	0	0	0	0	0	0	0	0	0	1	0	0	0	0	0	0	0	0	0	0	0	0	0	0	0	0	0	0	0	0	0	0	1	0	0	0	0	0	0
GCF_019710495.1	7708846	12	1	10	0	0	0	0	0	0	0	0	0	0	0	0	0	0	0	0	0	0	0	0	0	0	0	0	0	0	0	0	0	0	0	0	0	0	0	0	0	0	1	0	0	0	0	0	0
GCF_002223805.1	6661962	3	2	9	0	0	1	0	0	0	0	0	0	0	0	0	0	0	0	1	0	0	0	0	0	0	0	0	0	0	0	0	0	0	0	0	0	1	0	0	0	0	0	0	0	0	0	0	0
GCF_001516385.1	6897231	8	2	8	0	0	0	0	0	0	0	0	0	0	0	0	0	0	0	1	0	1	0	0	0	0	0	0	0	0	0	0	0	0	0	0	0	1	0	0	0	0	0	0	0	0	0	0	0
GCF_001516365.2	6460023	4	2	8	0	0	0	0	0	0	0	0	0	0	0	0	0	0	0	1	0	1	0	0	0	0	0	0	0	0	0	0	0	0	0	0	0	1	0	0	0	0	0	0	0	0	0	0	0
GCF_002946935.1	6645227	5	1	11	0	0	0	0	0	0	0	0	0	0	0	0	0	0	0	1	1	1	0	0	0	0	0	0	0	0	0	0	0	0	0	0	1	0	0	0	0	0	0	0	0	0	0	0	0
GCF_016811975.1	6950174	4	1	17	0	0	0	0	0	0	0	0	0	0	0	0	0	3	0	1	1	0	0	0	0	0	0	0	0	0	0	0	0	0	0	0	1	1	0	0	0	0	0	0	0	0	0	0	0
GCF_016134915.1	6552683	4	1	7	0	0	0	0	0	0	0	0	0	0	0	0	0	1	0	0	0	0	0	0	0	0	0	0	0	0	0	0	0	0	0	0	0	0	0	0	0	0	1	0	0	0	0	0	0
GCF_004291075.1	6819140	4	1	10	0	0	0	0	0	0	0	0	0	0	0	0	0	0	2	0	0	0	0	0	0	0	0	0	0	0	0	0	0	0	0	0	0	0	0	0	0	0	0	0	0	0	0	0	0
GCF_003369735.1	6954674	5	1	8	0	0	0	0	0	0	0	0	0	0	0	0	0	0	1	0	0	0	0	0	0	0	0	0	0	0	0	0	0	0	0	0	0	0	0	0	0	0	0	0	0	0	0	0	0
GCF_003408495.1	6940949	5	1	7	0	0	0	0	0	0	0	0	0	0	0	0	0	0	0	0	0	0	0	0	0	0	0	0	0	0	0	0	0	0	0	0	0	0	0	0	0	0	0	0	0	0	0	0	0
GCF_900243355.1	7756224	7	1	13	0	0	0	0	0	0	0	0	0	0	0	0	0	0	0	1	0	1	0	0	0	0	0	0	0	0	0	0	0	0	0	0	1	0	1	0	0	0	0	0	0	0	0	0	0
GCF_015832055.1	7117586	6	1	13	0	0	0	0	0	0	0	0	0	0	0	0	0	3	2	2	0	0	0	0	0	0	0	0	0	0	0	0	0	0	0	0	0	0	0	0	0	0	0	0	0	0	1	0	0
GCF_007559105.1	6714255	4	1	11	0	0	0	0	0	0	0	0	0	0	0	0	0	1	0	0	1	0	0	0	0	0	0	0	0	0	0	0	0	0	0	0	0	1	0	0	0	0	0	0	0	0	0	0	0
GCF_001516165.2	6808844	5	1	11	0	0	0	0	0	0	0	0	0	0	0	0	0	1	0	1	0	0	0	0	0	1	0	0	0	0	0	0	0	0	0	0	0	1	0	0	0	0	0	0	0	0	0	0	0
GCF_015832075.1	6950191	4	1	9	0	0	0	0	0	0	0	0	0	0	0	0	0	1	1	2	0	0	0	0	0	0	0	0	0	0	0	0	0	0	0	0	0	0	0	0	0	0	0	0	0	0	0	0	0
GCF_014792125.1	6923280	7	1	8	0	0	0	0	0	0	0	0	0	0	0	0	0	1	1	2	0	0	0	0	0	0	0	0	0	0	0	0	0	0	0	0	0	0	0	0	0	0	0	0	0	0	0	0	0
GCF_019857605.1	7144260	4	1	7	0	0	0	0	0	0	0	0	0	0	0	0	0	0	0	0	0	0	0	0	0	0	0	0	0	0	0	0	0	0	0	0	0	0	0	0	0	0	0	0	0	0	1	0	0
GCF_019857345.1	7366669	4	1	6	0	0	0	0	0	0	0	0	0	0	0	0	0	0	0	0	0	0	0	0	0	0	0	0	0	0	0	0	0	0	0	0	0	0	0	0	0	0	0	0	0	0	1	0	0
GCF_019434235.1	7001812	4	1	6	0	0	0	0	0	0	0	0	0	0	0	0	0	0	0	0	0	0	0	0	0	0	0	0	0	0	0	0	0	0	0	0	0	0	0	0	0	0	0	0	0	0	0	0	0
GCF_019857505.1	7069987	6	1	5	0	0	0	0	0	0	0	0	0	0	0	0	0	0	0	0	0	0	0	0	0	0	0	0	0	0	0	0	0	0	0	0	0	0	0	0	0	0	0	0	0	0	0	0	0
GCF_019857565.1	6808768	5	1	5	0	0	0	0	0	0	0	0	0	0	0	0	0	0	0	0	0	0	0	0	0	0	0	0	0	0	0	0	0	0	0	0	0	0	0	0	0	0	0	0	0	0	0	0	0
GCF_019857265.1	6833662	4	1	5	0	0	0	0	0	0	0	0	0	0	0	0	0	0	0	0	0	0	0	0	0	0	0	0	0	0	0	0	0	0	0	0	0	0	0	0	0	0	0	0	0	0	0	0	0
GCF_019857285.1	6959351	4	1	5	0	0	0	0	0	0	0	0	0	0	0	0	0	0	0	0	0	0	0	0	0	0	0	0	0	0	0	0	0	0	0	0	0	0	0	0	0	0	0	0	0	0	0	0	0
GCF_019857545.1	7109827	5	1	5	0	0	0	0	0	0	0	0	0	0	0	0	0	0	0	0	0	0	0	0	0	0	0	0	0	0	0	0	0	0	0	0	0	0	0	0	0	0	0	0	0	0	0	0	0
GCF_019857585.1	7019088	5	1	5	0	0	0	0	0	0	0	0	0	0	0	0	0	0	0	0	0	0	0	0	0	0	0	0	0	0	0	0	0	0	0	0	0	0	0	0	0	0	0	0	0	0	0	0	0
GCF_019379355.1	6760516	4	1	5	0	0	0	0	0	0	0	0	0	0	0	0	0	0	0	0	0	0	0	0	0	0	0	0	0	0	0	0	0	0	0	0	0	0	0	0	0	0	0	0	0	0	0	0	0
GCF_019857305.1	6941269	4	1	4	0	0	0	0	0	0	0	0	0	0	0	0	0	0	0	0	0	0	0	0	0	0	0	0	0	0	0	0	0	0	0	0	0	0	0	0	0	0	0	0	0	0	0	0	0
GCF_002411865.3	6925889	7	1	14	0	0	0	0	0	0	0	0	0	0	0	0	0	2	0	1	1	0	0	0	0	0	0	0	0	0	0	0	0	0	1	0	0	0	0	0	0	0	0	0	0	0	0	0	0
GCF_020990465.1	6935768	7	1	10	0	0	0	0	0	0	0	0	0	0	0	0	0	0	0	0	0	0	0	0	0	0	0	0	0	0	0	0	0	0	1	0	0	0	0	0	0	0	0	0	0	0	0	0	0
GCF_020990485.1	6909349	6	1	10	0	0	0	0	0	0	0	0	0	0	0	0	0	0	0	0	0	0	0	0	0	0	0	0	0	0	0	0	0	0	1	0	0	0	0	0	0	0	0	0	0	0	0	0	0
GCF_019857325.1	6634556	4	1	4	0	0	0	0	0	0	0	0	0	0	0	0	0	0	0	0	0	0	0	0	0	0	0	0	0	0	0	0	0	0	0	1	0	0	0	0	0	0	0	0	0	0	0	0	0
GCF_002205335.1	6566724	4	1	13	0	0	0	0	0	0	0	0	0	0	0	0	0	1	3	0	0	0	0	1	0	0	0	0	0	0	0	1	0	0	0	0	1	0	0	0	0	0	0	0	0	0	0	0	0
GCF_003641125.1	7030474	8	2	10	0	0	0	0	0	0	0	0	0	0	0	0	0	2	0	2	0	0	0	0	0	0	0	0	0	0	0	0	0	0	0	0	0	0	0	0	0	0	0	0	0	0	0	0	0
GCF_001516305.2	6334378	2	1	10	0	0	0	0	0	0	0	0	0	0	0	0	0	0	2	1	0	0	0	0	0	0	0	0	0	0	0	0	0	0	0	0	0	0	0	1	0	0	0	0	0	0	1	0	0
GCF_013305645.2	6870662	7	1	9	0	0	0	0	0	0	0	0	0	0	0	0	0	0	0	0	0	0	0	0	0	0	0	0	0	0	0	1	0	0	0	0	1	1	0	0	0	0	0	0	0	0	0	0	0
GCF_016745115.1	7177049	10	1	8	0	0	0	0	0	0	0	0	0	0	0	0	0	0	0	0	0	0	0	0	0	0	0	0	0	0	0	1	0	0	0	0	1	1	0	0	0	0	0	0	0	0	0	0	0
GCF_018279305.1	6734601	4	2	8	0	0	0	0	0	0	0	0	0	0	0	0	0	0	0	0	0	0	0	0	0	0	0	0	0	1	0	1	0	0	0	0	0	0	0	1	0	0	0	0	0	0	1	0	0
GCF_003429185.1	6546467	5	1	7	0	0	0	0	0	0	0	0	0	0	0	0	0	0	0	0	0	0	0	1	0	0	0	0	0	0	0	0	0	0	0	0	0	0	0	0	0	0	0	0	0	0	0	0	0
GCF_019711215.1	6729633	3	1	7	0	0	0	0	0	0	0	0	0	0	0	0	0	0	0	0	0	0	0	0	0	0	0	0	0	0	0	0	0	0	0	0	1	0	0	0	0	0	0	0	0	0	0	0	0
GCF_003798145.1	6729216	4	2	6	0	0	0	0	0	0	0	0	0	0	0	0	0	0	0	1	0	0	0	0	0	0	0	0	0	0	0	0	0	0	0	0	0	1	0	0	0	0	0	0	0	0	0	0	0
GCF_019857625.1	6588245	4	1	6	0	0	0	0	0	0	0	0	0	0	0	0	0	0	0	0	0	0	0	0	0	0	0	0	0	0	0	0	0	0	0	0	0	0	0	0	0	0	0	0	0	0	0	0	0
GCF_013343495.1	6522476	3	1	6	0	0	0	0	0	0	0	0	0	0	0	0	0	0	0	0	0	0	0	0	0	0	0	0	0	0	0	0	0	0	0	0	0	0	0	0	0	0	0	0	0	0	0	0	1
GCF_900095805.1	6541482	2	2	6	0	0	0	0	0	0	0	0	0	0	0	0	0	0	0	1	0	0	0	0	0	0	0	0	0	0	0	0	0	0	0	0	0	1	0	0	0	0	0	0	0	0	0	0	0
GCF_012935295.1	6288195	1	1	6	0	0	0	0	0	0	0	0	0	0	0	0	0	0	0	0	0	0	0	1	0	0	0	0	0	0	0	0	0	0	0	0	0	0	0	0	0	0	0	0	0	0	0	0	0
GCF_019857465.1	6788275	5	1	5	0	0	0	0	0	0	0	0	0	0	0	0	0	0	0	0	0	0	0	0	0	0	0	0	0	0	0	0	0	0	0	0	0	0	0	0	0	0	0	0	0	0	0	0	0
GCF_001518975.1	6364583	2	1	4	0	0	0	0	0	0	0	0	0	0	0	0	0	0	0	0	1	0	0	0	0	0	0	0	0	0	0	0	0	0	0	0	0	0	0	0	0	0	0	0	0	0	0	0	0
GCF_001516185.2	6791731	2	1	16	1	0	0	0	0	0	0	0	1	0	0	0	0	3	0	0	1	1	0	0	0	0	0	0	0	1	0	0	0	0	0	0	0	1	0	0	0	0	0	0	0	0	0	0	0
GCF_013341315.1	6780782	3	1	12	0	0	0	0	0	0	0	0	0	0	0	0	0	4	0	1	0	0	0	0	0	0	0	0	0	0	0	0	0	0	0	0	0	0	0	0	0	0	0	0	0	0	0	0	0
GCF_003798105.1	7079598	3	1	11	0	0	0	0	0	0	0	0	1	0	0	0	0	1	0	0	1	1	0	0	0	0	0	0	0	1	0	0	0	1	0	0	0	1	0	0	0	0	0	0	0	0	0	0	0
GCF_013343395.1	6716245	1	1	10	0	0	0	0	0	0	0	0	1	0	0	0	0	1	0	0	0	1	0	0	0	0	0	0	0	1	0	0	0	1	0	0	0	1	0	0	0	0	0	0	0	0	0	0	0
GCF_016064595.1	7044064	7	1	5	0	0	0	0	0	0	0	0	0	0	0	0	0	1	0	0	0	0	0	0	0	0	0	0	0	0	0	0	0	0	0	0	0	0	0	0	0	0	0	0	0	0	0	0	0
GCF_002205355.1	7148302	7	2	16	0	0	0	0	0	0	0	0	0	0	0	0	0	5	0	0	0	1	0	0	0	0	0	0	0	0	0	1	0	0	0	0	0	0	0	0	0	0	0	0	1	0	0	0	0
GCF_009664165.1	6835731	5	2	9	0	0	0	0	0	0	0	0	0	0	0	0	0	0	0	0	0	0	0	0	0	1	0	0	1	0	0	0	0	0	0	0	1	0	0	0	0	0	0	0	0	0	0	0	0
GCF_013255565.1	6924367	4	2	9	0	0	0	0	0	0	0	0	0	0	0	0	0	0	0	0	0	0	0	0	0	1	0	0	1	0	0	0	0	0	0	0	1	0	0	0	0	0	0	0	0	0	0	0	0
GCF_900636975.1	6765311	5	2	7	0	0	0	0	0	0	0	0	0	0	0	0	0	1	0	0	0	0	0	0	0	0	0	0	1	0	0	0	0	0	0	0	1	0	0	0	0	0	0	0	0	0	0	0	0
GCF_003319235.1	6876988	6	1	9	0	0	0	0	0	0	0	0	0	0	0	0	0	0	1	1	0	0	0	0	0	0	0	0	0	0	0	0	0	0	0	0	0	0	0	0	0	0	0	0	0	0	0	0	0
GCF_001750705.1	6866790	7	1	9	0	0	0	0	0	0	0	0	0	0	0	0	0	0	1	1	0	0	0	0	0	0	0	0	0	0	0	0	0	0	0	0	0	0	0	0	0	0	0	0	0	0	0	0	0
GCF_001515845.2	6934277	3	1	9	0	0	0	0	0	0	0	0	0	0	0	0	0	0	1	1	0	0	0	0	0	0	0	0	0	0	0	0	0	0	0	0	0	0	0	0	0	0	0	0	0	0	0	0	0
GCF_001515915.2	6795741	2	1	9	0	0	0	0	0	0	0	0	0	0	0	0	0	0	1	1	0	0	0	0	0	0	0	0	0	0	0	0	0	0	0	0	0	0	0	0	0	0	0	0	0	0	0	0	0
GCF_001542835.1	6794354	2	1	9	0	0	0	0	0	0	0	0	0	0	0	0	0	0	1	1	0	0	0	0	0	0	0	0	0	0	0	0	0	0	0	0	0	0	0	0	0	0	0	0	0	0	0	0	0
GCF_009676885.1	6737396	5	1	9	0	0	0	0	0	0	0	0	0	0	0	0	0	0	1	1	0	0	0	0	0	0	0	0	0	0	0	0	0	0	0	0	0	0	0	0	0	0	0	0	0	0	0	0	0
GCF_003288355.1	6540996	6	2	11	0	0	0	0	0	0	0	0	0	0	0	0	0	2	0	1	0	0	0	0	0	0	0	0	0	0	0	0	0	0	0	0	0	0	0	0	0	0	0	0	0	1	0	0	0
GCF_013343555.1	6229931	1	1	5	0	0	0	0	0	0	0	0	0	0	0	0	0	0	0	0	0	1	0	0	0	0	0	0	0	0	0	0	0	0	0	0	0	1	0	0	0	0	0	0	0	0	0	0	0
GCF_009676765.1	7344079	8	1	13	0	0	0	0	0	0	0	0	0	0	0	0	0	1	1	2	0	0	0	0	0	0	0	0	0	0	0	0	0	1	0	0	1	0	0	0	0	0	1	0	0	0	0	0	0
GCF_009676785.1	7343000	8	1	13	0	0	0	0	0	0	0	0	0	0	0	0	0	1	1	2	0	0	0	0	0	0	0	0	0	0	0	0	0	1	0	0	1	0	0	0	0	0	1	0	0	0	0	0	0
GCF_001516225.2	6896700	2	1	11	0	0	0	0	0	0	0	0	0	0	0	0	0	2	1	0	0	2	0	0	0	0	0	0	0	0	0	0	0	0	0	0	0	0	0	0	0	0	0	0	0	0	1	0	0
GCF_003411785.2	7294576	5	2	9	0	0	0	0	0	0	0	0	0	0	0	0	0	0	1	1	0	0	0	0	0	0	1	0	0	0	0	0	0	0	0	0	0	0	0	0	0	0	0	0	0	1	0	0	0
GCF_003288435.1	6685102	3	1	9	0	0	0	0	0	0	0	0	0	0	0	0	0	0	0	1	0	0	0	1	0	0	0	0	0	0	0	0	0	0	0	0	0	0	0	0	0	0	0	0	0	0	0	0	0
GCF_001516205.2	6777566	4	1	8	0	0	0	0	0	0	0	0	0	0	0	0	0	0	0	1	1	0	0	0	0	0	0	0	0	0	0	0	0	0	0	0	0	0	0	0	0	0	0	0	0	0	0	0	0
GCF_002208645.1	7411863	4	1	7	0	0	0	0	0	0	0	0	0	0	0	0	0	1	0	1	0	0	0	0	0	0	0	0	0	0	0	0	0	0	0	0	0	0	0	0	0	0	0	0	0	0	0	0	0
GCF_006704595.2	7369623	5	2	5	0	0	0	0	0	0	0	0	0	0	0	0	0	0	0	0	0	0	0	0	0	0	0	0	0	0	0	0	0	0	0	0	0	0	0	0	0	0	0	0	0	1	0	0	0
GCF_011045375.1	6332311	2	1	5	0	0	0	0	0	0	0	0	0	0	0	0	0	0	0	0	0	0	0	0	0	0	0	0	0	0	0	0	0	0	0	0	0	1	0	0	0	0	0	0	0	0	0	0	0
GCF_013343315.1	6546693	2	1	4	0	0	0	0	0	0	0	0	0	0	0	0	0	0	0	1	0	0	0	0	0	0	0	0	0	0	0	0	0	0	0	0	0	0	0	0	0	0	0	0	0	0	0	0	0
GCF_016864415.1	7130555	3	1	15	0	0	0	0	0	0	0	0	0	0	0	0	0	1	1	0	0	1	0	0	0	0	0	0	0	0	0	0	0	0	0	0	0	0	0	0	0	0	0	0	0	0	0	0	0
GCF_009497675.1	6972990	5	1	10	0	0	0	0	0	0	0	0	0	0	0	0	0	1	1	1	0	0	0	1	0	0	0	0	0	0	0	0	0	0	0	0	0	0	0	0	0	0	0	0	0	0	0	0	0
GCF_013393665.2	7056430	7	2	10	0	0	0	0	0	0	0	0	0	0	0	0	0	2	0	1	1	0	0	0	0	0	0	0	0	0	0	0	0	1	0	0	0	0	0	0	0	0	0	0	0	0	0	0	0
GCF_002812845.1	6638559	5	2	10	0	0	0	0	0	0	0	0	0	0	0	0	0	0	0	0	0	0	1	0	0	0	0	0	0	0	0	0	0	0	0	0	1	0	0	0	0	0	0	0	0	0	0	0	1
GCF_016745135.1	6904218	3	2	10	0	0	0	0	0	0	0	0	0	0	0	0	0	2	0	1	1	0	0	0	0	0	0	0	0	0	0	0	0	1	0	0	0	0	0	0	0	0	0	0	0	0	0	0	0
GCF_016745195.1	6905506	3	2	10	0	0	0	0	0	0	0	0	0	0	0	0	0	2	0	1	1	0	0	0	0	0	0	0	0	0	0	0	0	1	0	0	0	0	0	0	0	0	0	0	0	0	0	0	0
GCF_002812825.1	6526814	5	2	9	0	0	0	0	0	0	0	0	0	0	0	0	0	0	0	0	0	0	0	0	0	0	0	0	0	0	0	0	0	0	0	0	1	0	0	0	0	0	0	0	0	0	0	0	1
GCF_013393705.1	6874270	6	1	8	0	0	0	0	0	0	0	0	0	0	0	0	0	0	2	0	0	0	0	0	0	0	0	0	0	0	0	0	0	0	0	0	1	0	0	0	0	0	0	0	0	1	0	0	0
GCF_001879525.1	6504659	2	1	8	0	0	0	0	0	0	0	0	0	0	0	0	0	1	2	0	0	0	0	1	0	0	0	0	0	0	0	0	0	0	0	0	0	0	0	0	0	0	0	0	0	0	0	0	0
GCF_016105505.1	7157191	8	1	8	1	0	0	0	0	0	0	0	0	0	0	0	0	0	0	0	1	0	0	0	0	1	0	0	0	0	0	0	0	0	0	0	0	1	0	0	0	0	0	0	0	0	0	0	0
GCF_019720855.1	7335486	7	1	6	0	0	0	0	0	0	0	0	0	0	0	0	0	0	0	0	0	0	0	0	0	0	0	0	0	0	0	0	0	0	0	0	1	0	0	0	0	0	0	0	0	0	0	0	0
GCF_013343515.1	6930600	6	2	6	0	0	0	0	0	0	0	0	0	0	0	0	0	1	0	1	0	0	0	0	0	0	0	0	0	0	0	0	0	0	0	0	0	0	0	0	0	0	0	0	0	0	0	0	0
GCF_003812885.1	6999770	6	2	6	0	0	0	0	0	0	0	0	0	0	0	0	0	1	0	1	0	0	0	0	0	0	0	0	0	0	0	0	0	0	0	0	0	0	0	0	0	0	0	0	0	0	0	0	0
GCF_015697645.1	6935851	5	2	6	0	0	0	0	0	0	0	0	0	0	0	0	0	1	0	1	0	0	0	0	0	0	0	0	0	0	0	0	0	0	0	0	0	0	0	0	0	0	0	0	0	0	0	0	0
GCF_019720875.1	6904575	3	2	6	0	0	0	0	0	0	0	0	0	0	0	0	0	0	0	0	0	0	0	0	0	0	0	0	0	0	0	0	0	1	0	0	0	0	0	0	0	0	0	0	0	0	0	0	0
GCF_002812905.2	6752906	4	2	6	0	0	0	0	0	0	0	0	0	0	0	0	0	1	0	1	0	0	0	0	0	0	0	0	0	0	0	0	0	0	0	0	0	0	0	0	0	0	0	0	0	0	0	0	0
GCF_002812925.2	6752906	4	2	6	0	0	0	0	0	0	0	0	0	0	0	0	0	1	0	1	0	0	0	0	0	0	0	0	0	0	0	0	0	0	0	0	0	0	0	0	0	0	0	0	0	0	0	0	0
GCF_001632245.1	7021552	7	2	5	0	0	0	0	0	0	0	0	0	0	0	0	0	0	2	0	0	0	0	0	0	0	0	0	0	0	0	0	0	0	0	0	0	0	0	0	0	0	0	0	0	0	0	0	0
GCF_016743035.1	6374121	3	3	5	0	0	0	0	0	0	0	0	0	0	0	0	0	0	1	1	0	0	0	0	0	0	0	0	0	0	0	0	0	0	0	0	0	0	0	0	0	0	0	0	0	0	0	0	0
GCF_001548135.1	6613260	4	1	5	0	0	0	0	0	0	0	0	0	0	0	0	0	0	0	0	0	0	0	0	0	0	0	0	0	0	0	0	0	0	0	0	0	0	0	0	0	0	0	0	0	0	0	0	0
GCF_008705235.1	6813135	3	1	5	0	0	0	0	0	0	0	0	0	0	0	0	0	1	1	0	0	0	0	0	0	0	0	0	0	0	0	0	0	0	0	0	0	0	0	0	0	0	0	0	0	0	0	0	0
GCF_014490645.1	6550149	5	1	5	0	0	0	0	0	0	0	0	0	0	0	0	0	0	0	0	0	0	0	0	0	0	0	0	0	0	0	0	0	0	0	0	0	0	0	0	0	0	0	0	0	0	0	0	0
GCF_003060845.1	6867314	3	2	5	0	0	0	0	0	0	0	0	0	0	0	0	0	0	0	0	0	0	0	0	0	0	0	0	0	0	0	0	0	0	0	0	0	0	0	0	0	0	0	0	0	0	0	0	0
GCF_900618245.1	6493562	2	1	5	0	0	0	0	0	0	0	0	0	0	0	0	0	0	0	1	0	0	0	0	0	0	0	0	0	0	0	0	0	0	0	0	0	0	0	0	0	0	0	0	0	0	0	0	0
GCF_016105885.1	6660255	4	2	4	0	0	0	0	0	0	0	0	0	0	1	0	0	1	0	0	0	0	0	0	0	0	0	0	0	0	0	0	0	0	0	0	0	0	0	0	0	0	0	0	0	0	0	0	0
GCF_013343435.1	6052044	1	1	6	0	0	0	0	0	0	0	0	0	0	0	0	0	0	0	0	1	0	0	0	0	0	0	0	0	0	0	0	0	0	0	1	0	0	0	0	0	0	0	0	0	0	0	0	0
GCF_014467035.1	6438945	3	1	8	0	0	0	0	0	0	0	0	0	0	0	0	0	1	0	0	0	0	0	0	0	1	0	0	0	0	0	0	0	0	0	0	0	1	0	0	0	0	0	0	0	0	0	0	0
GCF_002997005.1	6822666	3	2	11	0	0	0	0	0	0	0	1	0	0	0	0	0	1	1	1	0	0	0	0	0	0	0	0	0	0	0	0	0	0	0	0	1	0	0	0	0	0	0	0	0	0	0	0	0
GCF_009720405.1	7204903	7	2	8	0	0	0	0	0	0	0	0	0	0	0	0	0	1	1	1	0	0	0	0	0	0	0	0	0	0	0	1	0	0	1	0	0	0	0	0	0	0	0	0	0	0	0	0	0
GCF_002968515.1	6463575	1	1	4	0	0	0	0	0	0	0	0	0	0	0	0	0	0	0	0	0	0	0	0	0	0	0	0	0	0	0	0	0	0	0	0	0	1	0	0	0	0	0	0	0	0	0	0	0
GCF_003429205.1	6503460	2	1	10	0	0	0	0	0	0	0	0	0	0	0	0	0	0	1	1	0	1	0	0	0	0	0	0	0	0	0	0	0	0	0	0	0	1	0	0	0	0	0	0	0	0	0	0	0
GCF_905071885.1	6931859	4	2	14	0	0	0	1	0	0	0	0	0	0	0	0	0	2	0	1	1	1	0	0	0	0	0	1	0	0	0	0	0	0	0	0	0	1	0	0	0	0	0	0	0	0	0	0	0
GCF_016745175.1	7103853	11	2	8	0	0	0	0	0	1	0	0	0	0	0	0	0	2	0	0	0	0	0	0	0	0	0	0	0	0	0	0	0	0	0	1	0	0	0	0	0	0	0	0	0	0	0	0	0
GCF_003798125.1	6706800	4	2	8	0	0	0	0	0	0	0	0	0	0	0	0	0	0	0	0	0	0	0	0	0	0	0	0	0	0	0	0	0	0	0	0	0	1	0	0	0	0	0	0	0	0	0	0	0
GCF_013394475.2	7157752	13	2	7	0	0	0	0	0	0	0	0	0	0	0	0	0	2	1	0	0	0	0	0	0	0	0	0	0	0	0	0	0	0	0	0	0	0	0	0	0	0	0	0	0	0	0	0	0
GCF_013343335.1	6805219	5	1	7	0	0	0	0	0	0	0	0	0	0	0	0	0	0	0	0	0	0	0	0	0	0	0	0	0	0	0	0	0	0	0	0	1	1	0	0	0	0	0	0	0	0	0	0	0
GCF_013341295.1	6390212	2	1	7	0	0	0	0	0	0	0	0	0	0	0	0	0	1	0	1	0	0	0	0	0	0	0	0	0	0	0	0	0	0	0	0	0	1	0	0	0	0	0	0	0	0	0	0	0
GCF_018986715.1	6609407	3	2	6	0	0	0	0	0	0	0	0	0	0	0	0	0	0	0	0	0	0	0	0	0	0	0	0	0	1	0	0	0	0	0	0	0	0	0	0	0	0	0	1	0	0	0	0	0
GCF_003991465.1	7005215	3	2	19	0	0	0	1	0	1	1	0	0	0	0	0	0	2	0	1	1	0	0	0	0	0	0	0	0	0	0	0	0	0	0	0	0	1	0	0	0	0	0	0	0	0	0	0	0
GCF_003950255.1	6937609	4	2	19	0	0	0	1	0	1	1	0	0	0	0	0	0	2	0	1	1	0	0	0	0	0	0	0	0	0	0	0	0	0	0	0	0	1	0	0	0	0	0	0	0	0	0	0	0
GCF_003716765.1	6877287	1	2	19	0	0	0	1	0	1	1	0	0	0	0	0	0	2	0	1	1	0	0	0	0	0	0	0	0	0	0	0	0	0	0	0	0	1	0	0	0	0	0	0	0	0	0	0	0
GCF_001874465.1	6723378	4	2	8	0	0	0	0	0	0	0	0	0	0	0	0	0	1	0	0	0	0	0	0	0	0	0	0	0	0	0	0	0	0	0	0	0	0	0	0	0	1	0	0	0	0	0	0	0
GCF_016925455.1	6850181	2	2	17	0	0	0	1	0	0	1	0	0	0	0	0	0	2	0	1	1	0	0	0	0	0	0	0	0	0	0	0	0	0	0	0	0	1	0	0	0	0	0	0	0	0	0	0	0
GCF_016925475.1	6850198	2	2	17	0	0	0	1	0	0	1	0	0	0	0	0	0	2	0	1	1	0	0	0	0	0	0	0	0	0	0	0	0	0	0	0	0	1	0	0	0	0	0	0	0	0	0	0	0
GCF_016745155.1	7043467	7	1	14	0	0	0	0	0	0	0	0	0	0	0	0	0	2	0	2	0	0	0	0	0	1	0	0	0	0	0	0	0	0	0	0	0	1	0	0	0	0	0	0	0	0	0	0	0
GCF_018279265.1	6878937	3	2	13	0	0	1	1	0	0	1	0	0	0	0	0	0	0	0	0	0	0	0	0	0	0	0	0	0	0	0	0	0	0	0	0	0	1	0	0	0	0	0	0	0	0	0	0	0
GCF_003952325.1	6744658	2	2	12	0	0	0	0	0	0	0	0	0	0	0	0	0	2	0	1	1	0	0	0	0	0	0	0	0	0	0	0	0	0	0	0	0	1	0	0	0	0	0	0	0	0	0	0	0
GCF_003626935.1	6876113	3	2	11	0	0	0	0	0	1	0	0	0	0	0	0	0	2	0	1	1	0	0	0	0	0	0	0	0	0	0	0	0	0	0	0	0	1	0	0	0	0	0	0	0	0	0	0	0
GCF_002104595.1	6985102	6	2	8	0	0	0	0	0	0	0	0	0	0	0	0	0	1	0	0	0	0	0	0	0	0	0	0	0	0	0	0	0	0	0	0	0	0	0	0	0	1	0	0	0	0	0	0	0
GCF_002104615.1	6893164	6	2	8	0	0	0	0	0	0	0	0	0	0	0	0	0	1	0	0	0	0	0	0	0	0	0	0	0	0	0	0	0	0	0	0	0	0	0	0	0	1	0	0	0	0	0	0	0
GCF_018138045.1	7600543	4	1	6	0	0	0	0	0	0	0	0	0	0	0	0	0	0	0	0	0	0	0	0	0	0	0	0	0	0	0	0	0	0	0	0	0	0	0	0	0	0	0	0	0	0	1	0	0
GCF_003073795.1	7267567	12	1	11	0	0	0	0	0	0	0	0	0	0	0	0	0	1	1	0	1	0	0	0	0	0	0	0	0	0	0	0	0	0	0	0	1	0	0	0	0	0	1	0	0	0	0	0	0
GCF_012971705.1	6814016	7	1	10	0	0	0	0	0	0	0	0	1	0	0	0	0	0	1	0	0	1	0	0	0	0	0	0	0	1	0	1	0	0	0	0	0	0	0	0	0	0	0	0	0	0	0	0	0
GCF_002237405.1	6952237	6	2	7	0	0	0	0	0	0	0	0	1	0	0	0	0	1	0	0	0	0	0	0	0	0	0	0	0	1	0	0	0	0	0	0	0	0	0	0	0	0	0	0	0	0	0	0	0
GCF_002237425.1	6943220	7	2	7	0	0	0	0	0	0	0	0	1	0	0	0	0	1	0	0	0	0	0	0	0	0	0	0	0	1	0	0	0	0	0	0	0	0	0	0	0	0	0	0	0	0	0	0	0
GCF_003369775.1	6831076	1	1	7	0	0	0	0	0	0	0	0	0	0	0	0	0	0	0	0	1	0	0	0	0	0	0	0	0	0	0	0	0	0	0	0	0	0	0	0	0	0	0	0	0	0	0	0	0
GCF_001722005.2	6959251	5	2	6	0	0	0	0	0	0	0	0	1	0	0	0	0	1	0	0	0	0	0	0	0	0	0	0	0	0	0	0	0	0	0	0	0	0	1	0	0	0	0	0	0	0	0	0	0
GCF_002812865.1	6497438	7	1	6	0	0	0	0	0	0	0	0	0	0	0	0	0	0	1	1	0	0	0	0	0	0	0	0	0	0	0	0	0	0	0	0	0	0	0	0	0	0	0	0	0	0	1	0	0
GCF_002812885.1	6494275	7	1	6	0	0	0	0	0	0	0	0	0	0	0	0	0	0	1	1	0	0	0	0	0	0	0	0	0	0	0	0	0	0	0	0	0	0	0	0	0	0	0	0	0	0	1	0	0
GCF_007559065.1	6809062	6	2	5	0	0	0	0	0	0	0	0	0	0	0	0	0	0	0	0	0	0	0	0	0	1	0	0	0	0	0	0	0	0	0	0	1	0	0	0	0	0	0	0	0	0	0	0	0
GCF_013343475.1	6386887	3	1	4	0	0	0	0	0	0	0	0	0	0	0	0	0	0	0	0	0	0	0	0	0	0	0	0	0	0	0	0	0	0	0	0	0	0	0	0	0	0	0	0	0	0	0	0	0
GCF_019466145.1	6382345	3	1	4	0	0	0	0	0	0	0	0	0	0	0	0	0	0	0	0	0	0	0	0	0	0	0	0	0	0	0	0	0	0	0	0	0	1	0	0	0	0	0	0	0	0	0	0	0
GCF_007833895.1	6796334	4	2	17	0	0	0	0	0	0	0	0	1	0	0	0	0	3	0	0	0	0	0	1	0	0	0	0	0	1	0	1	0	0	0	0	0	0	0	0	0	0	0	0	0	0	0	0	0
GCF_016584725.1	6534364	1	2	12	0	0	0	0	0	0	0	0	0	0	0	0	0	1	0	0	1	0	0	0	1	0	0	0	0	0	0	0	0	0	0	0	0	1	0	0	0	0	0	0	0	0	0	0	0
GCF_003813025.1	7155137	11	1	10	0	0	0	0	0	0	0	0	0	0	0	0	0	0	0	0	0	0	0	0	0	1	0	0	0	0	0	0	0	0	0	0	0	1	0	0	0	0	0	0	0	0	0	0	0
GCF_000763245.3	6834257	6	1	10	0	0	0	0	0	0	0	0	0	0	0	0	0	0	1	0	1	0	0	0	0	0	0	0	0	0	0	0	0	0	0	1	0	0	0	0	0	0	0	0	0	0	0	0	0
GCF_001792835.1	6721480	5	1	10	0	0	0	0	0	0	0	0	0	0	0	0	0	0	1	0	1	0	0	0	0	0	0	0	0	0	0	0	0	0	0	1	0	0	0	0	0	0	0	0	0	0	0	0	0
GCF_014155905.1	7092673	9	3	11	1	0	0	0	0	0	0	0	0	0	0	0	0	0	2	0	0	1	0	0	0	0	0	0	0	0	0	0	0	0	0	0	0	1	0	0	1	0	0	0	0	0	0	0	0
GCF_013343375.1	6506945	1	1	10	0	0	0	0	0	0	0	0	1	0	0	0	0	1	1	0	0	1	0	0	0	0	0	0	0	1	0	0	0	0	0	0	0	1	0	0	0	0	0	0	0	0	0	0	0
GCF_013394455.1	6579572	1	1	10	0	0	0	0	0	0	0	0	0	0	0	0	0	2	2	0	0	1	0	0	0	0	0	1	0	0	0	0	0	0	0	0	0	0	0	0	0	0	0	0	0	0	0	0	0
GCF_001547955.1	7090694	9	2	9	0	0	0	0	0	0	0	0	0	0	0	0	0	0	1	1	2	0	0	0	0	1	0	0	0	0	0	0	0	0	0	0	0	1	0	0	0	0	0	0	0	0	0	0	0
GCF_002968955.1	7162784	9	2	9	0	0	0	0	0	0	0	0	0	0	0	0	0	1	0	1	1	0	0	0	0	0	0	0	0	0	0	0	0	0	0	0	0	0	0	0	0	0	0	0	0	0	0	0	0
GCF_007559085.1	6616247	5	1	9	0	0	0	0	0	0	0	0	0	0	1	1	0	0	0	1	0	0	0	1	0	0	0	0	0	0	0	0	0	0	0	0	0	1	0	0	0	0	0	0	0	0	0	0	0
GCF_005305005.1	6935668	3	1	9	0	0	0	0	0	0	0	0	0	0	0	0	0	0	0	0	1	0	0	0	0	0	0	0	0	0	0	0	0	0	0	1	0	0	0	0	0	0	0	0	0	0	0	0	0
GCF_002205375.1	7050510	5	1	9	0	0	0	0	0	0	0	0	0	0	0	0	0	0	0	0	0	0	0	0	0	0	0	0	0	0	0	0	0	0	0	0	0	0	0	0	0	0	1	0	0	0	0	0	1
GCF_018598285.3	7021371	9	1	8	0	0	0	0	0	0	0	0	0	0	0	0	0	0	0	0	0	0	0	0	0	0	0	0	0	0	0	0	0	0	0	1	0	0	0	0	0	0	0	0	0	0	0	0	0
GCF_003052005.2	6886080	1	1	8	0	0	0	0	0	0	0	0	0	0	0	0	0	1	0	1	0	0	0	0	0	0	0	0	0	0	0	0	0	0	0	0	0	0	0	0	0	0	0	0	0	0	0	0	1
GCF_009720425.1	7013382	6	1	7	0	0	0	0	0	0	0	0	0	0	0	0	0	0	1	0	0	0	0	1	0	0	0	0	0	0	0	0	0	0	0	0	0	0	0	0	0	0	0	0	0	0	0	0	0
GCF_020771755.1	7149744	10	3	8	1	0	0	0	0	0	0	0	0	0	0	0	0	0	0	0	0	0	0	0	0	0	0	0	0	0	0	0	0	0	0	0	0	1	0	0	1	0	0	0	0	0	0	0	0
GCF_018448985.1	6932250	6	2	7	0	0	0	0	0	0	0	0	0	0	0	0	0	0	0	0	0	0	0	0	0	0	0	0	0	0	0	0	0	0	0	0	1	0	0	0	0	0	0	0	0	0	0	0	0
GCF_019364615.1	6875654	3	1	7	0	0	0	0	0	0	0	0	0	0	0	0	0	0	0	0	0	0	0	0	0	0	0	0	0	0	0	1	0	0	0	0	0	0	0	0	0	0	0	1	0	0	0	0	0
GCF_001594325.2	6618768	5	1	7	0	0	0	0	0	0	0	0	0	1	0	0	0	0	0	0	0	0	0	0	0	1	0	0	0	0	0	0	0	0	0	0	1	0	0	0	0	0	0	0	0	0	0	0	0
GCF_003812905.1	6865838	7	2	7	0	0	0	0	0	0	0	0	0	0	0	0	0	1	0	1	0	0	0	0	0	0	0	0	0	0	0	0	0	0	0	0	0	0	0	0	0	0	0	0	0	0	0	0	0
GCF_006364795.1	6792215	5	1	7	0	0	0	0	0	0	0	0	0	0	0	0	0	0	2	0	0	0	0	0	0	0	0	0	0	0	0	0	0	0	0	0	1	1	0	0	0	0	0	0	0	0	0	0	0
GCF_002075065.1	6445239	2	1	7	0	0	0	0	0	0	0	0	0	0	0	0	0	1	1	0	0	0	0	0	0	0	0	0	0	0	0	0	0	0	0	0	0	1	0	0	0	0	0	0	0	0	0	0	0
GCF_004193735.1	6902135	5	1	7	0	0	0	0	0	0	0	0	0	0	0	0	0	2	0	0	0	0	0	0	0	0	0	0	0	0	0	0	0	0	0	0	0	0	0	0	0	0	0	0	0	0	0	0	0
GCF_013201095.1	6543892	4	2	7	0	0	0	0	0	0	0	0	0	0	0	0	0	1	0	0	0	1	0	0	0	0	0	0	0	0	0	0	0	0	0	0	0	0	0	0	0	0	0	0	0	0	0	0	0
GCF_013395035.1	6490014	4	1	7	0	0	0	0	0	0	0	0	0	0	0	0	0	0	0	0	1	0	0	0	0	0	0	0	0	0	0	0	0	0	0	0	1	0	0	0	0	0	0	0	0	0	0	0	0
GCF_013467585.1	6490020	4	1	7	0	0	0	0	0	0	0	0	0	0	0	0	0	0	0	0	1	0	0	0	0	0	0	0	0	0	0	0	0	0	0	0	1	0	0	0	0	0	0	0	0	0	0	0	0
GCF_013467605.1	6490021	4	1	7	0	0	0	0	0	0	0	0	0	0	0	0	0	0	0	0	1	0	0	0	0	0	0	0	0	0	0	0	0	0	0	0	1	0	0	0	0	0	0	0	0	0	0	0	0
GCF_017378395.1	6638990	3	1	7	0	0	0	0	0	0	0	0	0	0	0	0	0	1	0	0	0	0	0	0	0	0	0	0	0	0	0	0	0	0	0	0	0	1	0	0	0	0	0	0	0	0	0	0	1
GCF_017378475.1	6638980	3	1	7	0	0	0	0	0	0	0	0	0	0	0	0	0	1	0	0	0	0	0	0	0	0	0	0	0	0	0	0	0	0	0	0	0	1	0	0	0	0	0	0	0	0	0	0	1
GCF_009648875.1	6441924	2	1	7	0	0	0	0	0	0	0	0	1	0	0	0	0	1	0	0	0	1	0	0	0	0	0	0	0	0	0	0	0	0	0	0	0	0	0	0	0	0	0	0	0	0	0	0	0
GCF_002085755.1	7077406	10	2	6	0	0	0	0	0	0	0	0	0	0	0	0	0	1	0	0	1	0	0	0	0	0	0	0	0	0	0	0	0	0	0	0	0	0	0	0	0	0	0	0	0	0	0	0	0
GCF_019857425.1	7050019	9	1	6	0	0	0	0	0	0	0	0	0	0	0	0	0	0	0	0	0	0	0	0	0	0	0	0	0	0	0	0	0	0	0	0	0	1	0	0	0	0	0	0	0	0	0	0	0
GCF_020990445.1	7046998	9	2	6	0	0	0	0	0	0	0	0	0	0	0	0	0	0	0	0	0	0	0	0	0	0	0	0	0	0	0	0	0	0	0	0	0	0	0	0	0	0	0	0	0	0	0	0	0
GCF_013343575.1	6557595	3	1	6	0	0	0	0	0	0	0	0	0	0	0	0	0	0	1	0	0	0	0	0	0	0	0	0	0	0	0	0	0	1	0	0	0	0	0	0	0	0	0	0	0	0	0	0	0
GCF_016743115.1	6857397	8	2	6	0	0	0	0	0	0	0	0	0	0	0	0	0	1	0	1	0	0	0	0	0	0	0	0	0	0	0	0	0	0	0	0	0	0	0	0	0	0	0	0	0	0	0	0	0
GCF_003332705.2	6810079	3	2	6	0	0	0	0	0	0	0	0	0	0	0	0	0	1	0	1	0	0	0	0	0	0	0	0	0	0	0	0	0	0	0	0	0	0	0	0	0	0	0	0	0	0	0	0	0
GCF_018138065.1	6826424	2	1	6	0	0	0	0	0	0	0	0	0	0	0	0	0	0	0	0	0	0	0	0	0	0	0	0	0	0	0	0	0	0	0	0	0	0	0	0	0	0	0	0	0	0	0	1	0
GCF_900637045.1	6363395	3	1	6	0	0	0	0	0	0	0	0	0	0	0	0	0	0	1	0	0	0	0	0	0	0	0	0	0	0	0	0	0	0	0	0	1	0	0	0	0	0	0	0	0	0	0	0	0
GCF_001542795.2	6348761	1	1	6	0	0	0	0	1	0	0	0	1	0	0	0	0	0	0	0	0	0	0	0	0	0	0	0	0	0	0	0	0	0	0	0	0	1	0	0	0	0	0	0	0	0	0	0	0
GCF_013343355.1	6414921	2	1	6	0	0	0	0	0	0	0	0	0	0	0	0	0	0	0	0	0	0	0	0	0	0	0	0	0	0	0	0	0	0	0	0	0	1	0	0	0	0	0	0	0	0	0	0	0
GCF_015697605.1	6325392	1	1	6	0	0	0	0	0	0	0	0	0	1	0	0	0	0	0	0	0	0	0	0	0	0	0	0	0	0	0	0	0	0	0	0	1	0	0	0	0	0	0	0	0	0	0	0	0
GCF_001447845.1	6400418	1	1	6	0	0	0	0	0	0	0	0	0	0	0	0	0	0	0	0	0	0	0	0	0	0	0	0	0	0	0	0	0	0	0	1	0	1	0	0	1	0	0	0	0	0	0	0	0
GCF_012276675.1	6375262	3	3	6	0	0	0	0	0	0	0	0	0	0	0	0	0	0	1	0	0	0	0	0	0	0	0	0	0	0	0	0	0	0	0	0	0	1	0	0	0	0	0	0	0	0	0	0	1
GCF_018409365.1	6411763	2	1	6	0	0	0	0	0	0	0	0	0	0	0	0	0	0	0	0	0	0	0	0	0	0	0	0	0	0	0	0	0	0	0	0	1	1	0	0	0	0	0	0	0	0	0	0	0
GCF_003288335.1	6303875	1	1	6	0	0	0	0	0	0	0	0	0	0	0	0	0	0	0	0	1	0	0	0	0	0	0	0	0	0	0	0	0	0	0	0	0	1	0	0	0	0	0	0	0	1	0	0	0
GCF_003193645.1	6475581	6	3	5	0	0	0	0	0	0	0	0	0	0	0	0	0	0	0	0	0	0	0	0	0	0	0	0	0	0	0	0	0	0	0	0	0	1	0	0	0	0	0	0	0	0	0	0	0
GCF_900636735.1	6766292	6	1	5	0	0	0	0	0	0	0	0	0	0	0	0	0	0	0	1	0	0	0	0	0	1	0	0	0	0	0	0	0	0	0	0	0	1	0	0	0	0	0	0	0	0	0	0	0
GCF_900618265.1	6452809	1	1	5	0	0	0	0	1	0	0	0	0	0	0	0	0	0	0	0	0	0	1	0	0	0	0	0	0	0	0	0	0	1	0	0	0	1	0	0	0	0	0	0	0	0	0	0	0
GCF_007559125.1	6514208	4	2	5	0	0	0	0	0	0	0	0	0	0	0	0	0	1	0	1	0	0	0	0	0	0	0	0	0	0	0	0	0	0	0	0	0	0	0	0	0	0	0	0	0	0	0	0	0
GCF_019466095.1	6490034	4	1	5	0	0	0	0	0	0	0	0	0	0	0	0	0	0	0	0	0	0	0	0	0	0	0	0	0	0	0	0	0	0	0	0	1	0	0	0	0	0	0	0	0	0	0	0	0
GCF_900618255.1	6451470	1	1	5	0	0	0	0	1	0	0	0	0	0	0	0	0	0	0	0	0	0	1	0	0	0	0	0	0	0	0	0	0	1	0	0	0	1	0	0	0	0	0	0	0	0	0	0	0
GCF_900618275.1	6433962	1	1	5	0	0	0	0	1	0	0	0	0	0	0	0	0	0	0	0	0	0	1	0	0	0	0	0	0	0	0	0	0	1	0	0	0	1	0	0	0	0	0	0	0	0	0	0	0
GCF_900618315.1	6433960	1	1	5	0	0	0	0	1	0	0	0	0	0	0	0	0	0	0	0	0	0	1	0	0	0	0	0	0	0	0	0	0	1	0	0	0	1	0	0	0	0	0	0	0	0	0	0	0
GCF_900618325.1	6434133	1	1	5	0	0	0	0	1	0	0	0	0	0	0	0	0	0	0	0	0	0	1	0	0	0	0	0	0	0	0	0	0	1	0	0	0	1	0	0	0	0	0	0	0	0	0	0	0
GCF_900618335.1	6434020	1	1	5	0	0	0	0	1	0	0	0	0	0	0	0	0	0	0	0	0	0	1	0	0	0	0	0	0	0	0	0	0	1	0	0	0	1	0	0	0	0	0	0	0	0	0	0	0
GCF_001077475.1	6368008	2	1	5	0	0	0	0	0	0	0	0	0	0	0	0	0	0	0	0	0	0	0	0	0	1	0	0	0	0	0	0	0	0	0	0	0	0	0	0	0	0	0	0	0	0	0	0	0
GCF_001457615.1	6316979	2	1	5	0	0	0	0	0	0	0	0	0	0	0	0	1	1	0	0	0	0	0	0	0	0	0	0	0	0	0	0	0	0	0	0	0	1	0	0	0	0	0	0	0	0	0	0	0
GCF_001516105.1	6456866	2	1	5	0	0	0	0	0	0	0	0	0	0	0	0	0	1	1	0	0	0	0	1	0	0	0	0	0	0	0	0	0	0	0	0	0	0	0	0	0	0	0	0	0	0	0	0	0
GCF_001516345.1	6836415	4	1	5	0	0	0	0	0	0	0	0	0	0	0	0	0	0	1	2	0	0	0	0	0	0	0	0	0	0	0	0	0	0	0	0	0	0	0	0	0	0	0	0	0	0	0	0	0
GCF_009905195.1	6335031	2	1	5	0	0	0	0	0	0	0	0	0	0	0	0	0	0	0	0	0	0	0	0	0	0	0	0	0	0	0	0	0	0	0	0	0	1	0	0	0	0	1	0	0	0	0	0	0
GCF_013260445.1	6496756	5	1	5	0	0	0	0	0	0	0	0	0	0	0	0	0	0	1	1	0	0	0	0	0	0	0	0	0	0	0	0	0	0	0	0	1	0	0	0	0	0	0	0	0	1	0	0	0
GCF_001900195.1	6213026	1	1	5	0	0	0	0	0	0	0	0	0	0	0	0	0	0	0	0	0	0	0	0	0	0	0	0	0	0	0	0	0	0	0	0	1	1	0	0	0	0	0	0	0	0	0	0	0
GCF_001900225.1	6213029	1	1	5	0	0	0	0	0	0	0	0	0	0	0	0	0	0	0	0	0	0	0	0	0	0	0	0	0	0	0	0	0	0	0	0	1	1	0	0	0	0	0	0	0	0	0	0	0
GCF_001900265.1	6213276	1	1	5	0	0	0	0	0	0	0	0	0	0	0	0	0	0	0	0	0	0	0	0	0	0	0	0	0	0	0	0	0	0	0	0	1	1	0	0	0	0	0	0	0	0	0	0	0
GCF_002968585.1	6747010	2	2	5	0	0	0	0	0	0	0	0	0	0	0	0	0	1	0	1	0	0	0	0	0	0	0	0	0	0	0	0	0	0	0	0	0	0	0	0	0	0	0	0	0	0	0	0	0
GCF_009867055.1	6299465	2	1	5	0	0	0	0	0	0	0	0	0	0	0	0	0	0	0	0	0	0	0	0	0	0	0	0	0	0	1	0	0	0	0	0	1	0	0	0	0	0	0	0	0	0	0	0	0
GCF_019857445.1	6466962	1	1	5	0	0	0	0	0	0	0	0	0	0	0	0	0	0	0	0	0	0	0	0	0	0	0	0	0	0	0	0	0	0	0	0	0	1	0	0	0	0	0	0	0	0	0	0	0
GCF_008245185.1	6290442	1	1	5	0	0	0	0	0	0	0	0	0	0	0	0	0	1	0	0	0	0	0	0	0	0	0	0	0	0	0	0	0	0	0	0	0	1	0	0	0	0	0	0	0	0	0	0	0
GCF_019857405.1	6784400	6	1	4	0	0	0	0	0	0	0	0	0	0	0	0	0	0	0	0	0	0	0	0	0	0	0	0	0	0	0	0	0	0	0	0	0	0	0	0	0	0	0	0	0	0	0	0	0
GCF_019857485.1	6803847	8	1	4	0	0	0	0	0	0	0	0	0	0	0	0	0	0	0	0	0	0	0	0	0	0	0	0	0	0	0	0	0	0	0	0	0	0	0	0	0	0	0	0	0	0	0	0	0
GCF_002442855.1	6334472	3	1	4	0	0	0	0	0	0	0	0	0	0	0	0	0	1	0	0	0	0	0	0	0	0	0	0	0	0	0	0	0	0	0	0	0	1	0	0	0	0	0	0	0	0	0	0	0
GCF_002753655.1	6621378	2	2	4	0	0	0	0	0	0	0	0	0	0	0	0	0	0	0	0	0	0	0	0	0	0	0	0	0	0	0	0	0	0	0	0	0	1	0	0	0	0	0	0	0	0	0	0	0
GCF_019434095.1	6347079	2	1	4	0	0	0	0	0	0	0	0	0	0	0	0	0	0	0	0	0	0	0	0	0	0	0	0	0	0	0	0	0	0	0	0	0	1	0	0	0	0	0	0	0	0	0	0	0
GCF_019857645.1	6684539	5	1	4	0	0	0	0	0	0	0	0	0	0	0	0	0	0	0	0	0	0	0	0	0	0	0	0	0	0	0	0	0	0	0	0	0	1	0	0	0	0	0	0	0	0	0	0	0
GCF_001606045.1	6370730	2	1	4	0	0	0	0	0	0	0	0	0	0	0	0	0	0	0	0	0	0	0	0	0	0	0	0	0	0	0	0	0	0	0	1	0	0	0	0	0	0	0	0	0	0	0	0	1
GCF_004102665.1	6383803	1	1	4	0	0	0	0	0	0	0	0	0	0	0	0	0	1	0	0	0	0	0	0	0	1	0	0	0	0	0	0	0	0	0	0	0	0	0	0	0	0	0	0	0	0	0	0	0
GCF_900149285.1	6288645	1	1	4	0	0	0	0	0	0	0	0	0	0	0	0	0	0	0	1	0	0	0	0	0	1	0	0	0	0	0	0	0	0	0	0	0	1	0	0	0	0	0	0	0	0	0	0	0
GCF_904866275.1	6270455	1	1	4	0	0	0	0	0	0	0	0	0	0	0	0	0	0	0	0	0	0	0	0	0	0	0	0	0	0	0	0	0	0	0	0	0	1	0	0	0	0	0	0	0	0	0	0	0
GCF_001516005.1	6322459	1	1	4	0	0	0	0	0	0	0	0	0	0	0	0	0	0	1	0	0	1	0	0	0	0	0	0	0	0	0	0	0	0	0	0	0	0	0	0	0	0	0	0	0	0	0	0	0
GCF_009911735.1	6397159	2	1	4	0	0	0	0	1	0	0	0	1	0	0	0	0	0	0	0	0	0	0	0	0	0	0	0	0	0	0	0	0	0	0	0	0	1	0	0	0	0	0	0	0	0	0	0	0
GCF_019857245.1	6679909	6	1	3	0	0	0	0	0	0	0	0	0	0	0	0	0	0	0	0	0	0	0	0	0	0	0	0	0	0	0	0	0	0	0	0	0	1	0	0	0	0	0	0	0	0	0	0	0
GCF_019857525.1	6635476	6	1	3	0	0	0	0	0	0	0	0	0	0	0	0	0	0	0	0	0	0	0	0	0	0	0	0	0	0	0	0	0	0	0	0	0	1	0	0	0	0	0	0	0	0	0	0	0
GCF_015697465.1	6480192	3	1	3	0	0	0	0	0	0	0	0	0	0	0	0	0	0	0	0	0	0	0	0	0	0	0	0	0	0	0	0	0	0	0	0	0	1	0	0	0	0	0	0	0	0	0	0	0
GCF_001482325.1	6431911	4	1	3	0	0	0	0	0	0	0	0	0	0	0	0	0	0	0	0	0	0	0	0	0	0	0	0	0	0	1	0	0	0	0	0	0	0	0	0	0	0	0	0	0	0	0	0	0
GCF_004355145.1	6373893	4	1	3	0	0	0	0	0	0	0	0	0	0	0	0	0	0	2	0	0	0	0	0	0	0	0	0	0	0	0	0	0	0	0	0	1	0	0	0	0	0	0	0	0	0	0	0	0
GCF_004355125.1	6373139	4	1	3	0	0	0	0	0	0	0	0	0	0	0	0	0	0	2	0	0	0	0	0	0	0	0	0	0	0	0	0	0	0	0	0	1	0	0	0	0	0	0	0	0	0	0	0	0
GCF_008033725.1	6501414	3	1	3	0	0	0	0	0	0	0	0	0	0	0	0	0	1	0	0	0	0	0	0	0	0	0	0	0	0	0	0	0	0	0	0	0	1	0	0	0	0	0	0	0	0	0	0	0
GCF_008033745.1	6481697	3	1	3	0	0	0	0	0	0	0	0	0	0	0	0	0	1	0	0	0	0	0	0	0	0	0	0	0	0	0	0	0	0	0	0	0	1	0	0	0	0	0	0	0	0	0	0	0
GCF_008033765.1	6486336	3	1	3	0	0	0	0	0	0	0	0	0	0	0	0	0	1	0	0	0	0	0	0	0	0	0	0	0	0	0	0	0	0	0	0	0	1	0	0	0	0	0	0	0	0	0	0	0
GCF_016105665.1	6478778	2	1	3	0	0	0	0	0	0	0	0	0	0	0	0	0	0	0	0	0	0	0	0	0	0	0	0	0	0	0	0	0	0	0	0	0	1	0	0	0	0	0	0	0	0	0	0	0
GCF_013343455.1	6298009	2	1	3	0	0	0	0	0	0	0	0	0	0	1	0	0	0	0	0	1	0	0	0	0	0	0	0	0	0	0	0	0	0	0	0	0	1	0	0	0	0	0	0	0	0	0	0	0
GCF_013343535.1	6394923	2	1	3	0	0	0	0	0	0	0	0	0	0	0	0	0	0	0	0	0	0	0	0	0	0	0	0	0	0	0	0	0	0	0	0	0	1	0	0	0	0	0	0	0	0	0	0	0
GCF_003957825.1	6258491	1	1	3	0	0	0	0	0	0	0	0	0	0	0	0	0	1	0	0	0	0	0	0	0	1	0	0	0	0	0	0	0	0	0	0	0	0	0	0	0	0	0	0	0	0	0	0	0
GCF_006364735.1	6263676	1	1	3	0	0	0	0	0	0	0	0	0	0	0	0	0	1	0	0	0	0	0	0	0	1	0	0	0	0	0	0	0	0	0	0	0	0	0	0	0	0	0	0	0	0	0	0	0
GCF_013305765.1	6275136	1	1	3	0	0	0	0	0	0	0	0	0	0	0	0	0	1	0	0	0	0	0	0	0	1	0	0	0	0	0	0	0	0	0	0	0	0	0	0	0	0	0	0	0	0	0	0	0
GCF_016107485.1	6275467	1	1	3	0	0	0	0	0	0	0	0	0	0	0	0	0	1	0	0	0	0	0	0	0	1	0	0	0	0	0	0	0	0	0	0	0	0	0	0	0	0	0	0	0	0	0	0	0
GCF_019378915.1	6330096	1	1	3	0	0	0	0	0	0	0	0	0	0	0	0	0	0	0	0	0	0	0	0	0	0	0	0	0	1	0	0	0	0	0	0	0	1	0	0	0	0	0	0	0	0	0	0	0
GCF_900070375.1	6276469	1	1	3	0	0	0	0	0	0	0	0	0	0	0	0	0	1	0	0	0	0	0	0	0	1	0	0	0	0	0	0	0	0	0	0	0	0	0	0	0	0	0	0	0	0	0	0	0
GCF_013305815.1	6266737	1	1	3	0	0	0	0	0	0	0	0	0	0	0	0	0	1	0	0	0	0	0	0	0	1	0	0	0	0	0	0	0	0	0	0	0	0	0	0	0	0	0	0	0	0	0	0	0
GCF_013305845.1	6288998	2	1	3	0	0	0	0	0	0	0	0	0	0	0	0	0	1	0	0	0	0	0	0	0	1	0	0	0	0	0	0	0	0	0	0	0	0	0	0	0	0	0	0	0	0	0	0	0
GCF_004014755.1	6241875	1	1	3	0	0	0	0	0	0	0	0	0	0	0	0	0	1	0	0	0	0	0	0	0	1	0	0	0	0	0	0	0	0	0	0	0	0	0	0	0	0	0	0	0	0	0	0	0
GCF_020771675.1	7035373	5	1	2	0	0	0	0	0	0	0	0	0	0	0	0	0	0	0	0	0	0	0	0	0	0	0	0	0	0	0	0	0	0	0	0	0	1	0	0	0	0	0	0	0	0	0	0	0
GCF_019443665.1	6704238	5	1	2	0	0	0	0	0	0	0	0	0	0	0	0	0	0	0	0	0	0	0	0	0	0	0	0	0	0	0	0	0	0	0	0	0	0	0	0	0	0	0	0	0	0	0	0	1
GCF_014930935.1	6229397	1	2	2	0	0	0	0	0	0	0	0	0	0	0	0	0	0	1	0	0	0	0	0	0	0	0	0	0	0	0	0	0	0	0	0	0	0	0	0	0	0	0	0	0	0	0	0	0
GCF_021184245.1	6966545	13	1	2	0	0	0	0	0	0	0	0	0	0	0	0	0	0	0	0	0	0	0	0	0	0	0	0	0	0	0	0	0	0	0	0	0	0	0	0	0	0	0	0	0	0	0	0	0
GCF_021266605.1	6589770	3	2	2	0	0	0	0	0	0	0	0	0	0	0	0	0	0	0	0	0	0	0	0	0	0	0	0	0	0	0	0	0	0	0	0	0	0	0	0	0	0	0	0	0	0	0	0	0
GCF_003025345.2	6164858	4	3	1	0	0	0	0	0	0	0	0	0	0	0	0	0	0	0	0	0	0	0	0	0	0	0	0	0	0	0	0	0	0	0	0	0	0	0	0	0	0	0	0	0	0	0	0	0
GCF_019434155.1	6110239	1	1	1	0	0	0	0	0	0	0	0	0	0	0	0	0	0	0	0	0	0	0	0	0	0	0	0	0	0	0	0	0	0	0	0	0	0	0	0	0	0	0	0	0	0	0	0	0
GCF_003052005.1	6886080	1	1	1	0	0	0	0	0	0	0	0	0	0	0	0	0	0	0	0	0	0	0	0	0	0	0	0	0	0	0	0	0	0	0	0	0	0	0	0	0	0	0	0	0	0	0	0	0
GCF_019738995.1	7080376	12	1	1	0	0	0	0	0	0	0	0	0	0	0	0	0	0	0	0	0	0	0	0	0	0	0	0	0	0	0	0	0	0	0	0	0	0	0	0	0	0	0	0	0	0	0	0	0
GCF_021166335.1	6621226	4	1	1	0	0	0	0	0	0	0	0	0	0	0	0	0	0	0	0	0	0	0	0	0	0	0	0	0	0	0	0	0	0	0	0	0	0	0	0	0	0	0	0	0	0	0	0	0
[truncated: 74 more columns]

## Sheet: Table S2
Table S2. Features of the clinical isolates of Pseudomonas aeruginosa used in this work, including defense system presence.
Strain		NCBI			Sequencing																	Typing											Source			Antibiotic resistance profile*									Defense system matrix
	Used for	Bioproject	BioSample	SRA	Read depth	Seq. method	GC%	total length	No. contigs	mean contig length	longest contig	shortest contig	N_count	Gaps	N50	N50n	N70	N70n	N90	N90n	BUSCO	Serotype	Phylogeny group	MLST	MLST:acsA	MLST:aroE	MLST:guaA	MLST:mutL	MLST:nuoD	MLST:ppsA	MLST:trpE	No. prophages	geo_loc_name	sample date	sample source	Piperacillin	Piperacillin/tazobactam	Cefepime	Meropenem	Imipenem	Ciprofloxacin	Tobramycin	Amikacin	Colistin	AbiD	AbiE	AbiL	AbiU	Argonaute Type I
Sequenced
FBPa_L0872	Phage isolation and characterization	PRJNA817167	SAMN26748433	SRR18369116	141.687	Illumina NextSeq 2000	64.7463	7137632	127	56201.8	677778	217	0	0	197626	11	114825	20	44960	40	C:99.4%[S:99.0%,D:0.4%],F:0.4%,M:0.2%,n:782	O4	1	621	15	5	20	5	1	4	25	6	UMC Utrecht	15/02/2018	prosthetic material	R	R	R	R	R	R	R	I	S	0	1	0	0	0
15860	Phage characterization	PRJNA817167	SAMN32123896	SRR22704025	150	Illumina NextSeq 2000	66	7202129	85	84730.9	649022	525	108	2	191412	11	131976	20	59069	34	C:99.9%[S:99.5%,D:0.4%],F:0.1%,M:0.0%,n:782	O4	1	-	39	5	9	11	-	5	2	10	UMC Utrecht	2022-03-31	bronchoalveolar lavage	R	R	R	R	R	R	R	S	S	0	1	0	0	0
16-555916	Phage characterization	PRJNA817167	SAMN32123891	SRR22704017	150	Illumina NextSeq 2000	66	6749594	222	30403.6	199749	528	255	28	54368	40	36009	70	16650	123	C:98.4%[S:98.0%,D:0.4%],F:1.2%,M:0.4%,n:782	O5	1	347	40	5	17	5	4	15	7	3	UMC Utrecht	2015-12-09	sputum	S	S	R	I	R	R	R	R	S	0	0	0	0	0
FBPa_K6024	Phage isolation and characterization	PRJNA817167	SAMN26748425	SRR18369102	240.97	BGI MGISEQ-2000	64.5705	7197415	111	64841.6	799624	200	194	2	520348	6	227361	10	66211	20	C:99.9%[S:99.4%,D:0.5%],F:0.1%,M:0.0%,n:782	O6	1	347	40	5	17	5	4	15	7	5	UMC Utrecht	16/11/2017	blood culture	S	S	S	S	S	S	S	S	S	0	1	0	0	0
16-547181	Phage characterization	PRJNA817167	SAMN32123890	SRR22704018	150	Illumina NextSeq 2000	66	6782382	317	21395.5	143074	523	887	11	37795	52	24385	96	11948	175	C:99.2%[S:98.7%,D:0.5%],F:0.4%,M:0.4%,n:782	O10	2	667	5	67	76	3	1	7	62	4	UMC Utrecht	2015-11-11	throat	R	R	R	S	I	R	R	R	S	0	1	0	0	0
16-543324	Phage characterization	PRJNA817167	SAMN32123893	SRR22704015	150	Illumina NextSeq 2000	66	6678247	126	53002	504131	505	75	8	110690	20	68984	35	27288	64	C:99.2%[S:98.8%,D:0.4%],F:0.6%,M:0.2%,n:782	O11	2	309	13	8	9	3	1	17	15	6	Northern Ireland	Unknown	sputum	I	I	I	S	I	R	R	S	S	0	1	0	1	0
16-547171	Phage characterization	PRJNA817167	SAMN32123889	SRR22704019	150	Illumina NextSeq 2000	66	7153834	134	53386.8	350489	513	898	12	131756	18	71280	32	35994	59	C:99.6%[S:99.2%,D:0.4%],F:0.4%,M:0.0%,n:782	O2	1	381	11	20	1	65	4	4	10	4	UMC Utrecht	2015-10-21	sputum	I	I	I	S	I	I	S	S	S	1	1	0	0	0
P4906	Phage characterization	PRJNA817167	SAMN32123897	SRR22704024	150	Illumina NextSeq 2000	66	6831284	57	119847	777864	510	0	0	250727	8	194354	14	60877	26	C:99.5%[S:99.1%,D:0.4%],F:0.5%,M:0.0%,n:782	O1	1	-	11	5	1	7	9	4	7/321	2	UMC Utrecht	2021-11-14	intraabdominal hematoma	I	I	I	I	R	I	S	S	S	1	1	0	0	1
15043	Phage characterization	PRJNA817167	SAMN32123895	SRR22704026	150	Illumina NextSeq 2000	66	7009791	107	65512.1	316325	506	119	3	179023	15	130778	25	50620	41	C:99.5%[S:99.0%,D:0.5%],F:0.3%,M:0.2%,n:782	O1	1	235	38	11	3	13	1	2	4	3	UMC Utrecht	2021-04-11	pleural fluid	R	R	R	R	R	R	S	S	S	0	0	0	0	1
Q0192	Phage characterization	PRJNA817167	SAMN32123898	SRR22704023	150	Illumina NextSeq 2000	66	6643849	155	42863.5	316869	554	340	8	81441	22	49460	42	24878	79	C:99.0%[S:98.6%,D:0.4%],F:0.6%,M:0.4%,n:782	O11	2	-	6	28	4	3	3	4	7/321	4	UMC Utrecht	2022-01-07	bronchoalveolar lavage	R	R	R	I	R	R	R	R	S	0	0	0	0	0
16-542613	Phage characterization	PRJNA817167	SAMN32123886	SRR22704022	150	Illumina NextSeq 2000	66	6805223	373	18244.6	127687	508	170	18	33103	62	19946	115	8723	212	C:98.1%[S:97.3%,D:0.8%],F:0.9%,M:1.0%,n:782	O2	1	360	15	5	36	11	27	4	2	12	Australia	Unknown	sputum	I	I	I	I	I	S	S	S	S	0	0	0	0	0
16-543520 (I3141)	Phage characterization	PRJNA817167	SAMN32123888	SRR22704020	150	Illumina NextSeq 2000	66	6640365	121	54879.1	306198	552	75	9	97184	20	64348	36	33418	65	C:99.5%[S:99.1%,D:0.4%],F:0.5%,M:0.0%,n:782	O6	2	829	5	1	25	16	12	6	26	3	UMC Utrecht	Unknown	sputum	R	R	I	I	R	R	S	S	S	0	0	0	0	0
N4469	Phage characterization	PRJNA817167	SAMN32123894	SRR22704027	150	Illumina NextSeq 2000	66	6942375	153	45375	529888	506	904	2	201107	12	115030	21	58124	37	C:99.9%[S:99.4%,D:0.5%],F:0.1%,M:0.0%,n:782	O11	2	773	5	4	5	5	5	7	8	9	UMC Utrecht	2020-09-30	wound	I	I	I	S	I	I	S	S	S	0	0	1	0	0
16-538171	Phage characterization	PRJNA817167	SAMN32123884	SRR22704029	150	Illumina NextSeq 2000	66	6556127	154	42572.2	398953	507	235	24	94069	22	52246	41	26173	76	C:99.0%[S:98.6%,D:0.4%],F:1.0%,M:0.0%,n:782	O2	1	-	22	20	11	3	3	3	7/321	3	UMC Utrecht	2016-04-12	sputum	I	I	I	S	I	I	S	S	S	0	0	0	0	0
16-543322	Phage characterization	PRJNA817167	SAMN32123887	SRR22704021	150	Illumina NextSeq 2000	66	6658059	140	47557.6	260604	507	52	6	106076	22	71128	37	27911	66	C:99.1%[S:98.7%,D:0.4%],F:0.8%,M:0.1%,n:782	O1	1	-	11	5	1	7	9	4	7/321	1	Northern Ireland	Unknown	Unknown	I	I	I	S	I	I	S	S	S	1	1	0	0	1
16-538172	Phage characterization	PRJNA817167	SAMN32123885	SRR22704028	150	Illumina NextSeq 2000	66	6769116	135	50141.6	366936	500	1796	18	100168	20	78951	35	43200	57	C:99.2%[S:98.8%,D:0.4%],F:0.6%,M:0.2%,n:782	O1	1	-	6	5	6	7	4	6	7/321	5	UMC Utrecht	2016-04-12	sputum	R	R	R	I	I	R	S	S	S	0	1	0	0	0
16-555921	Phage characterization	PRJNA817167	SAMN32123892	SRR22704016	150	Illumina NextSeq 2000	66	6785811	225	30159.2	175304	540	276	29	54936	42	35397	73	16253	130	C:99.1%[S:98.7%,D:0.4%],F:0.5%,M:0.4%,n:782	O1	1	-	11	5	1	7	9	4	7/321	5	UMC Utrecht	2015-12-16	sputum	I	I	I	S	I	R	S	S	S	1	1	0	0	1
FBPa_L0500	Phage isolation and characterization	PRJNA817167	SAMN26748430	SRR18369113	202.311	Illumina NextSeq 2000	65.2627	6527329	101	64627	786920	226	0	0	270847	7	134722	14	56172	28	C:99.8%[S:99.4%,D:0.4%],F:0.3%,M:0.1%,n:782	O2	1	485	11	76	5	3	61	14	3	3	UMC Utrecht	24/01/2018	tissue	NA	R	NA	R	NA	R	S	S	NA	0	0	0	0	0
FBPa_L1264	Phage isolation and characterization	PRJNA817167	SAMN26748437	SRR18369105	238.492	BGI MGISEQ-2000	64.1845	6895782	87	79261.9	867597	200	187	2	569521	5	416579	8	145957	14	C:99.5%[S:99.1%,D:0.4%],F:0.5%,M:0.0%,n:782	O1	1	17	11	5	1	7	9	4	7	6	UMC Utrecht	24/03/2018	blood culture peripheral	S	S	S	S	S	S	S	S	S	1	1	0	0	1
FBPa_L0862	Phage isolation and characterization	PRJNA817167	SAMN26748432	SRR18369115	263.837	BGI MGISEQ-2000	61.8917	6564586	149	44057.6	966290	200	193	2	788630	4	406841	7	135393	12	C:99.9%[S:99.5%,D:0.4%],F:0.1%,M:0.0%,n:782	O2	1	485	11	76	5	3	61	14	3	3	UMC Utrecht	17/02/2018	blood culture	S	S	S	S	S	S	S	S	S	0	0	0	0	0
FBPa_K6141	Phage isolation and characterization	PRJNA817167	SAMN26748427	SRR18369110	293.517	BGI MGISEQ-2000	63.5784	6703847	171	39203.8	704328	200	292	3	297053	7	185983	13	62629	24	C:99.8%[S:99.4%,D:0.4%],F:0.3%,M:0.1%,n:782	O6	1	155	28	5	36	3	3	13	7	3	UMC Utrecht	22/11/2017	blood culture	S	S	S	S	S	S	S	S	S	0	0	0	0	0
FBPa_L1464	Phage isolation and characterization	PRJNA817167	SAMN26748440	SRR18369108	211.397	BGI MGISEQ-2000	64.5826	6658425	167	39870.8	689942	201	577	6	328926	7	173363	13	64761	24	C:99.9%[S:99.4%,D:0.5%],F:0.1%,M:0.0%,n:782	O11	2	1601	5	4	5	3	5	11	8	2	UMC Utrecht	05/04/2018	tissue	S	S	S	S	S	S	S	S	S	0	0	0	0	0
FBPa_L1171	Phage isolation and characterization	PRJNA817167	SAMN26748435	SRR18369103	194.672	BGI MGISEQ-2000	59.8976	6339959	76	83420.5	834167	200	95	1	484195	5	365397	8	180691	13	C:99.8%[S:99.4%,D:0.4%],F:0.3%,M:0.1%,n:782	O6	1	1591	16	5	11	11	4	13	7	2	UMC Utrecht	18/03/2018	blood culture	S	S	S	S	S	S	S	S	S	0	0	0	0	0
FBPa_L1347	Phage isolation and characterization	PRJNA817167	SAMN26748438	SRR18369106	148.694	Illumina NextSeq 2000	63.4125	6846756	213	32144.4	880483	215	0	0	202573	9	139470	18	49096	35	C:99.3%[S:98.8%,D:0.5%],F:0.5%,M:0.2%,n:782	O2	1	245	39	6	12	11	3	15	2	5	UMC Utrecht	27/03/2018	tissue	S	S	S	S	S	S	S	S	S	0	0	0	0	0
FBPa_K6156	Phage isolation and characterization	PRJNA817167	SAMN26748428	SRR18369111	247.109	BGI MGISEQ-2000	62.0222	6569819	204	32205	672264	201	380	4	342172	7	209502	12	92434	21	C:99.9%[S:99.5%,D:0.4%],F:0.1%,M:0.0%,n:782	O2	1	3321	22	130	17	4	2	10	17	7	UMC Utrecht	26/11/2017	blood culture	S	S	S	S	S	S	S	S	S	0	0	0	0	0
FBPa_L1496	Phage isolation and characterization	PRJNA817167	SAMN26748441	SRR18369109	282.3	BGI MGISEQ-2000	65.1747	6943593	199	34892.4	966188	201	0	0	391409	6	187525	11	65495	23	C:99.9%[S:99.4%,D:0.5%],F:0.1%,M:0.0%,n:782	O2	1	245	39	6	12	11	3	15	2	9	UMC Utrecht	07/04/2018	blood culture	S	S	S	S	S	S	S	S	S	0	0	0	0	0
FBPa_L1361	Phage isolation and characterization	PRJNA817167	SAMN26748439	SRR18369107	247.094	BGI MGISEQ-2000	64.4425	6709180	117	57343.4	703272	200	193	2	426619	6	235857	11	106333	18	C:99.9%[S:99.5%,D:0.4%],F:0.1%,M:0.0%,n:782	O3	1	274	23	5	11	7	1	12	7	5	UMC Utrecht	28/03/2018	tissue	S	S	S	S	S	S	S	S	S	0	0	0	0	0
FBPa_L1150	Phage isolation and characterization	PRJNA817167	SAMN26748434	SRR18369117	325.262	BGI MGISEQ-2000	64.3176	6665082	138	48297.7	838263	200	377	4	379621	6	223044	10	124940	18	C:99.9%[S:99.5%,D:0.4%],F:0.1%,M:0.0%,n:782	O2	2	313	47	8	7	6	8	11	40	4	UMC Utrecht	13/03/2018	smear	S	S	S	S	S	I	S	S	S	0	0	0	0	0
FBPa_L0665	Phage isolation and characterization	PRJNA817167	SAMN26748431	SRR18369114	281.321	BGI MGISEQ-2000	64.2562	6555509	96	68286.6	697334	200	192	2	404966	6	232924	11	90265	20	C:99.9%[S:99.5%,D:0.4%],F:0.1%,M:0.0%,n:782	O3	1	274	23	5	11	7	1	12	7	2	UMC Utrecht	05/02/2018	contact lense	S	S	S	I	R	S	S	S	S	0	0	0	0	0
FBPa_L1262	Phage isolation and characterization	PRJNA817167	SAMN26748436	SRR18369104	226.111	BGI MGISEQ-2000	66.4942	6430377	98	65616.1	852993	200	190	2	512731	5	262782	9	141009	15	C:99.8%[S:99.4%,D:0.4%],F:0.3%,M:0.1%,n:782	O6	1	3702	6	5	11	3	2	4	1	3	UMC Utrecht	24/03/2018	blood culture	S	S	S	S	S	S	S	S	S	0	0	0	0	0
FBPa_K5993	Phage isolation and characterization	PRJNA817167	SAMN26748424	SRR18369101	238.531	BGI MGISEQ-2000	63.2757	6787618	194	34987.7	592513	200	484	5	253758	8	214488	14	72280	25	C:99.9%[S:99.5%,D:0.4%],F:0.1%,M:0.0%,n:782	O1	2	313	47	8	7	6	8	11	40	5	UMC Utrecht	16/11/2017	contact lense	S	S	S	S	S	S	S	S	S	0	0	0	0	0
FBPa_L0213	Phage isolation and characterization	PRJNA817167	SAMN26748429	SRR18369112	329.124	BGI MGISEQ-2000	63.8289	6206659	167	37165.6	790629	201	206	3	311252	7	227483	12	152236	18	C:99.6%[S:99.2%,D:0.4%],F:0.1%,M:0.3%,n:782	O11	2	1121	67	50	65	31	1	6	26	3	UMC Utrecht	10/01/2018	blood culture	S	S	S	S	R	S	S	S	S	0	0	0	0	0
PAO1	Phage characterization	-	-	-	-	-	66	6264404	1	6264404	6264404	6264404	0	0	6264404	1	6264404	1	6264404	1	-	-	1	-	-	-	-	-	-	-	-	1	-	-	-	-	-	-	-	-	-	-	-	-	0	0	0	0	0
Non-sequenced
N1520	Phage isolation																																UMC Utrecht	2018-01-04	blood culture	R	R	S	R	R	R	R	I	S
L1509	Phage isolation																																UMC Utrecht	2018-04-09	blood culture	S	S	S	S	S	S	S	S	S
K6139	Phage isolation																																UMC Utrecht	2017-11-24	blood culture	S	S	S	S	S	S	S	S	S
L1126	Phage isolation																																UMC Utrecht	2018-03-14	blood culture	R	S	S	S	S	S	R	S	S
L0665	Phage isolation																																UMC Utrecht	2018-02-05	contact lense	S	S	S	I	R	S	S	S	S
* S: Susceptible, standard dosing; I: Susceptible at increased exposure R: Resistant. Documentation regarding these interpretations can be found at https://www.eucast.org/newsiandr
[truncated: 74 more columns]

## Sheet: Table S3
Table S3. Features of the Pseudomonas aeruginosa phages used in this study
Phages	Host strain	Accession no.	Sequencing method	Read depth	Genome size (bp)	Phage supergroup	Closest phage (blastn)					Morphology	Taxonomy (GRAVITy)		PhageTerm		Life style (PhageAI)
							Name	Accession no.	Percent identity	Evalue	Query coverage		Family	Genus	Packaging output	Packaging based on genus
vB_PaeP_FBPa1	L0862	ON857943	Illumina NextSeq 2000	2275.06	72814	LIT1	Pseudomonas phage phi176	KM411960.1	0.9385	0	0.95	Podophage	Schitoviridae	Litunavirus	New	New	Virulent
vB_PaeM_FBPa2	L1264	ON857925	Illumina MiSeq	18.55	65825	PB1	Pseudomonas virus Pa193	NC_050148.1	0.9537	0	0.98	Myophage	NA	Pbunavirus	Random	Headful (pac)	Virulent
vB_PaeP_FBPa3	N1520	ON857926	Illumina MiSeq	30.42	43171	φKMV	Pseudomonas phage phikF77	FN263372.1	0.93	0	0.96	Podophage	Autographiviridae	-	Headful (pac)	Headful (pac)	Virulent
vB_PaeP_FBPa5	L1150	ON857927	Illumina MiSeq	30.4	44011	LUZ24	Pseudomonas phage PaP_Se	OL441337.1	0.9704	0	0.97	Podophage	NA	Bruynoghevirus	New	Headful (pac)	Virulent
vB_PaeP_FBPa6	L1509	ON857928	BGI MGISEQ-2000	7712	40865	φKMV	Pseudomonas phage MYY9	MW406975.1	0.979	0	0.93	Podophage	Autographiviridae	-	New	Headful (pac)	Virulent
vB_PaeP_FBPa8	K6139	ON857932	BGI MGISEQ-2000	7666.12	45175	PA11	Pseudomonas phage PSA11	MZ089731.1	0.9636	0	0.8	Podophage	Zobellviridae	Paundecimvirus	New	New	Virulent
vB_PaeM_FBPa10	K6156	ON857929	Illumina MiSeq	22.8365	66638	PB1	Pseudomonas phage vB_PaeM_SMS12	MN615700.1	0.9869	0	0.97	Myophage	NA	Pbunavirus	Unknown	Headful (pac)	Virulent
vB_PaeM_FBPa12	K5993	ON857930	Illumina MiSeq	17.7153	66223	PB1	Pseudomonas phage NH-4	JN254800.1	0.969	0	0.99	Myophage	NA	Pbunavirus	Unknown	Headful (pac)	Virulent
vB_PaeS_FBPa18	L1165	ON857933	BGI MGISEQ-2000	7540.51	45261	φKMV	Pseudomonas phage phipa2	OK539824.1	0.9801	0	0.93	Podophage	Autographiviridae	-	new	Headful (pac)	Virulent
vB_PaeP_FBPa19	L1347	ON857931	BGI MGISEQ-2000	7779.1	41221	NA	Pseudomonas phage vB_PaeP_Tr60_Ab31	HG798806.1	0.9479	0	0.49	Podophage	Closest related to: Phormidium_phage_Pf-WMP3		unknown	DTR (short)	Temperate
vB_PaeM_FBPa21	L1347	ON857942	BGI MGISEQ-2000	7639.87	62511	PB1	Pseudomonas phage Epa25	MT118299.1	0.9854	0	0.97	Myophage	NA	Pbunavirus	Headful (pac)	Headful (pac)	Virulent
vB_PaeS_FBPa22	L1464	TBD	Illumina MiSeq	27.6	42494	φKMV	Pseudomonas phage vB_Pae_QDWS	MZ687409.1	0.9673	0	0.98	Podophage	Autographiviridae	-	New	Headful (pac)	Virulent
vB_PaeM_FBPa24	L1496	ON857934	BGI MGISEQ-2000	7525.46	63382	PB1	Pseudomonas phage Epa25	MT118299.1	0.9853	0	0.97	Myophage	NA	Pbunavirus	Headful (pac)	Headful (pac)	Virulent
vB_PaeP_FBPa25	L1262	ON857935	Illumina MiSeq	33.4	41566	φKMV	Pseudomonas phage vB_Pae_QDWS	MZ687409.1	0.9685	0	0.98	Podophage	Autographiviridae	-	Headful (pac)	Headful (pac)	Virulent
vB_PaeS_FBPa28	L0213	TBD	Illumina NextSeq 2000	820	36780	H70	Pseudomonas phage H70	CP029088.1	0.9607	0	0	Siphophage	NA	Casadabanvirus	New	New	Temperate
vB_PaeP_FBPa29	L1126	ON857936	Illumina MiSeq	37.9	43826	LUZ24	Pseudomonas phage PSA13	MZ089732.1	0.9427	0	0.97	Podophage	NA	Bruynoghevirus	Headful (pac)	Headful (pac)	Virulent
vB_PaeM_FBPa33	L1171	TBD	Illumina MiSeq	17.89	66014	PB1	Pbunavirus PA8P1	NC_048806.1	0.9836	0	0.97	Myophage	NA	Pbunavirus	Unknown	Headful (pac)	Virulent
vB_PaeM_FBPa34	L0665	ON857937	Illumina MiSeq	21.4	65798	PB1	Pseudomonas virus Pa193	NC_050148.1	0.9519	0	0.98	Myophage	NA	Pbunavirus	Unknown	Headful (pac)	Virulent
vB_PaeM_FBPa35	L1496	ON857938	Illumina MiSeq	33.3563	41566	PB1	Pseudomonas phage PaP1_EPu-2019	MN131141.1	0.9405	0	0.98	Myophage	NA	Pbunavirus	Headful (pac)	Headful (pac)	Virulent
vB_PaeM_FBPa36	L1264	TBD	Illumina NextSeq 2000	244.195	276317	φKZ	Pseudomonas phage phiKZ	NC_004629.1	0.9888	0	0.96	Myophage	NA	Phikzvirus	Unknown	Unknown	Virulent
vB_PaeP_FBPa39	L1150	TBD	Illumina NextSeq 2000	2274.48	45902	LUZ24	Pseudomonas phage Epa4	MT118288.1	0.9405	0	0.98	Podophage	NA	Bruynoghevirus	Headful (pac)	Headful (pac)	Virulent
vB_PaeP_FBPa42	L1347	TBD	Illumina NextSeq 2000	6183.28	43733	NA	Pseudomonas phage vB_PaeP_Tr60_Ab31	HG798806.1	0.948	0	0.48	Podophage	Closest related to: Phormidium_phage_Pf-WMP3		DTR (short)	DTR (short)	Temperate
vB_PaeS_FBPa45	L0862	ON857939	Illumina NextSeq 2000	2576.54	93386	SM1	Pseudomonas phage SM1	NC_041877.1	0.9858	0	0.99	Siphophage	NA	Samunavirus	New	New	Virulent
vB_PaeS_FBPa47	L1165	ON857940	Illumina NextSeq 2000	233.351	49135	D3	Pseudomonas phage phi1	KT887557.1	0.931	0	0.49	Siphophage	NA	Detrevirus	Unknown	Unknown	Temperate
vB_PaeP_FBPa48	K6141	ON857941	Illumina NextSeq 2000	4208.31	43036	NA	Pseudomonas phage PaMx41	NC_055711.1	0.9714	0	0.99	Podophage	NA		New	New	Virulent
vB_PaeM_FBPa50	L1150	TBD	Illumina NextSeq 2000	908.866	66255	PB1	Pseudomonas phage S50	LC472884.1	0.9698	0	0.99	Myophage	NA	Pbunavirus	New	Headful (pac)	Virulent
vB_PaeS_FBPa53	PAO1	TBD	Illumina NextSeq 2000	912	61030	M6	Pseudomonas phage Epa38	MT118302.1	0.9744	0	0.94	Siphophage	Mesyanzhinovviridae	Yuavirus	New	New	Virulent
PP7	PAO1	NC_001628	-	-	-	-	TPA: Leviviridae sp. isolate ctiLV2, partial genome	BK018550.1	0.8745	0	0.99	-	Fiersviridae		-	-	-

## Sheet: Table S4
Table S4. List of CRISPR-Cas Type I-F and I-E interference-proficient and priming-proficient spacers found in the clinical isolates of Pseudomonas aeruginosa to target phages from our collection
Strain	qseqid	Orientation	Match orientation	Spacer sequence	Target sequence	PAM (5'-3')	Slip	Priming-proficient	Interference-proficient	Type	sseqid	pident	length	mismatch	gapopen	qstart	qend	sstart	send	evalue	bitscore	qlen	qcovs
L0665	NODE_11_length_232924_cov_67_060241_2	Reverse	Plus/Plus	TGCCGGACCTGCTCCGCCACTGCGGACTCCAA	TGCCTGCCCTGCTCCACCACTGCGGATTCCAA	CC		Yes		I-F	vB_PeaS_FBPa47	87.5	32	4	0	1	32	929	960	3.27e-06	38.1	32	100
L0665	NODE_11_length_232924_cov_67_060241_3	Forward	Plus/Plus	GATCTTCTGGTGCTGACCTCTGGCGCAGAGT	GATCTTCTGGTGCTGACCTCTGGTGCGGAGT	CC			Yes	I-F	vB_PaeP_FBPa42	93.548	31	2	0	2	32	35731	35761	4.84e-09	47.3	32	97
L0665	NODE_11_length_232924_cov_67_060241_3	Forward	Plus/Plus	GATCTTCTGGTGCTGACCTCTGGCGCAGAGT	GATCTTCTGGTGCTGACCTCTGGTGCGGAGT	CC			Yes	I-F	vB_PaeP_FBPa19	93.548	31	2	0	2	32	33218	33248	4.8e-09	47.3	32	97
L0862	NODE_2_length_871616_cov_59_923217_1	Forward	Plus/Minus	GCCCGCTGGGGAAGCCGCAGTTATCCGGAGTA	GCCCGCTGGGGAAGCCGCAGTTATCCGGATTA	CC			Yes	I-F	vB_PeaS_FBPa47	96.875	32	1	0	1	32	40038	40007	3.25e-11	54.7	32	100
L0872	Contig62_3	Reverse	Plus/Plus	CCGGAGAAGCGCTCTACGGAACCGAAGTTTAT	CCGGAGAAGCGCTCTACGGAACCGAAGTTTAT	CC			Yes	I-F	vB_PaeP_FBPa42	100	32	0	0	1	32	2448	2479	6.22e-13	60.2	32	100
L0872	Contig62_2	Forward	Plus/Minus	GATCTGGGGCGGCATCATCACCGCAGAATCTA	GATCTGGGGCGGCATCATCACCGCAGAATCTA	CC			Yes	I-F	vB_PaeP_FBPa42	100	32	0	0	1	32	12730	12699	6.22e-13	60.2	32	100
L0872	Contig62_3	Reverse	Plus/Plus	CCGGAGAAGCGCTCTACGGAACCGAAGTTTAT	CCGGAGAAGCGCTCTACGGAACCGAAGTTTAT	CC			Yes	I-F	vB_PaeP_FBPa19	100	32	0	0	1	32	2447	2478	6.17e-13	60.2	32	100
L0872	Contig62_2	Forward	Plus/Minus	GATCTGGGGCGGCATCATCACCGCAGAATCTA	GATCTGGGGCGGCATCATCACCGCAGAATCTA	CC			Yes	I-F	vB_PaeP_FBPa19	100	32	0	0	1	32	11991	11960	6.17e-13	60.2	32	100
L1264	NODE_16_length_91669_cov_55_740742_3	Reverse	Plus/Minus	ATGCAGCGATCCGGCCGGCGGAGCCGAAGGA	ATGCGGCGATCCGGCCGGCGGAGCCGAAAGA	CC			Yes	I-F	vB_PeaS_FBPa47	93.548	31	2	0	1	31	319	289	5.15e-09	47.3	31	100
L1264	NODE_16_length_91669_cov_55_740742_2	Forward	Plus/Minus	TTGACTGCTGGGGCCTGACGCTCATCGCGCGG	TTGACTGCTGGGGCCTGACGCTCATAGCGCGG	CC			Yes	I-F	vB_PeaS_FBPa47	96.875	32	1	0	1	32	9007	8976	3.25e-11	54.7	32	100
L1264	NODE_16_length_91669_cov_55_740742_3	Reverse	Plus/Plus	TAGATTCTGCTGTGATGATGCCGCCCCAGATC	TAGATTCTGCGGTGATGATGCCGCCCCAGATC	CC			Yes	I-F	vB_PaeP_FBPa42	96.875	32	1	0	1	32	12699	12730	2.89e-11	54.7	32	100
L1264	NODE_16_length_91669_cov_55_740742_3	Reverse	Plus/Plus	TAGATTCTGCTGTGATGATGCCGCCCCAGATC	TAGATTCTGCGGTGATGATGCCGCCCCAGATC	CC			Yes	I-F	vB_PaeP_FBPa19	96.875	32	1	0	1	32	11960	11991	2.87e-11	54.7	32	100
L1264	NODE_16_length_91669_cov_55_740742_2	Forward	Plus/Minus	GCGACCCTGGCCAGGGCGGCGTCGCGCTCTGC	GCGACCCTGGCCAGGGCGGCGTCGCGCTCTGC	GC	+1	Yes		I-F	vB_PaeP_FBPa8	100	32	0	0	1	32	15722	15691	6.42e-13	60.2	32	100
L1361	NODE_12_length_233008_cov_57_770649_2	Forward	Plus/Minus	ACTCTGCGCCAGAGGTCAGCACCAGAAGATC	ACTCCGCACCAGAGGTCAGCACCAGAAGATC	CC			Yes	I-F	vB_PaeP_FBPa42	93.548	31	2	0	1	31	35761	35731	4.84e-09	47.3	32	97
L1361	NODE_12_length_233008_cov_57_770649_2	Forward	Plus/Minus	ACTCTGCGCCAGAGGTCAGCACCAGAAGATC	ACTCCGCACCAGAGGTCAGCACCAGAAGATC	CC			Yes	I-F	vB_PaeP_FBPa19	93.548	31	2	0	1	31	33248	33218	4.8e-09	47.3	32	97
L1464	NODE_20_length_100415_cov_48_337948_2	Reverse	Plus/Plus	ATGCTTCCCCCTTAATCAGCCCGTACTCTCGAA	ATGCTTCCCCCTTAATCAGCCCATATTCACGAA	CC		Yes		I-F	vB_PeaS_FBPa47	90.909	33	3	0	1	33	26641	26673	2.06e-08	45.4	33	100
L1464	NODE_20_length_100415_cov_48_337948_2	Reverse	Plus/Minus	CAGGAGATCCCAAACAAAACGGCGACCGCTTA	CAGAAGAGCCCAAACAAAACGGCGACCGCTTA	CC			Yes	I-F	vB_PaeP_FBPa42	93.75	32	2	0	1	32	31578	31547	1.35e-09	49.1	32	100
L1464	NODE_20_length_100415_cov_48_337948_1	Forward	Plus/Minus	GAACACCTGCCCGACCGAGCGGAGATGCTGCC	GAACACCGGCCCGACCGAGCGGAGAAGCTGCC	CC			Yes	I-F	vB_PaeP_FBPa42	93.75	32	2	0	1	32	40601	40570	1.35e-09	49.1	32	100
L1464	NODE_20_length_100415_cov_48_337948_2	Reverse	Plus/Minus	CAGGAGATCCCAAACAAAACGGCGACCGCTTA	CAGAAGAGCCCAAACAAAACGGCGACCGCTTA	CC			Yes	I-F	vB_PaeP_FBPa19	93.75	32	2	0	1	32	29065	29034	1.33e-09	49.1	32	100
L1464	NODE_20_length_100415_cov_48_337948_1	Forward	Plus/Minus	GAACACCTGCCCGACCGAGCGGAGATGCTGCC	GAACACCGGCCCGACCGAGCGGAGAAGCTGCC	CC			Yes	I-F	vB_PaeP_FBPa19	93.75	32	2	0	1	32	38088	38057	1.33e-09	49.1	32	100
L1464	NODE_20_length_100415_cov_48_337948_1	Forward	Plus/Plus	TTCGAACTCCTGCGCATGGAAGGCCTGCGCAC	TTCGAACTCCTGCGCATGGAAGGCCTACGCAC	CC			Yes	I-F	vB_PaeP_FBPa42	96.875	32	1	0	1	32	20976	21007	2.89e-11	54.7	32	100
L1464	NODE_20_length_100415_cov_48_337948_1	Forward	Plus/Plus	TTCGAACTCCTGCGCATGGAAGGCCTGCGCAC	TTCGAACTCCTGCGCATGGAAGGCCTACGCAC	CT	+1	Yes		I-F	vB_PaeP_FBPa19	96.875	32	1	0	1	32	19442	19473	2.87e-11	54.7	32	100
L1464	NODE_20_length_100415_cov_48_337948_2	Reverse	Plus/Minus	ACTACTTCCGGGTATACGCGCACCCACTCAAA	ACTACTTCCGGGTATACGCGCACCCACTCAAA	CC			Yes	I-F	vB_PaeP_FBPa42	100	32	0	0	1	32	27176	27145	6.22e-13	60.2	32	100
L1464	NODE_20_length_100415_cov_48_337948_2	Reverse	Plus/Minus	ACTACTTCCGGGTATACGCGCACCCACTCAAA	ACTACTTCCGGGTATACGCGCACCCACTCAAA	CC			Yes	I-F	vB_PaeP_FBPa19	100	32	0	0	1	32	25186	25155	6.17e-13	60.2	32	100
15860	PSA-SHE-TYP-105966_202204190812_37_length_47063_cov_22.813746|1_36388_37679|1_9_36897_36928|32,	Forward	Plus/Minus	GATCTGGGGCGGCATCATCACCGCAGAATCTA	GATCTGGGGCGGCATCATCACCGCAGAATCTA	CC			Yes	I-F	vB_PeaP_FBPa19	100	32	0	0	1	32	9567	9536	6.22e-13	60.2	32	100
15860	PSA-SHE-TYP-105966_202204190812_37_length_47063_cov_22.813746|2_46777_46262|2_7_46388_46357|32,	Reverse	Plus/Minus	ATAAACTTCGGTTCCGTAGAGCGCTTCTCCGG	ATAAACTTCGGTTCCGTAGAGCGCTTCTCCGG	CC			Yes	I-F	vB_PeaP_FBPa19	100	32	0	0	1	32	43049	43018	6.22e-13	60.2	32	100
P4906	PSA-SHE-TYP-106180_202207261115_32_length_49164_cov_23.047943|2_48823_48255|2_8_48375_48344|32,	Reverse	Plus/Plus	GCGACCCTGGCCAGGGCGGCGTCGCGCTCT	GCGACCCTGGCCAGGGCGGCGTCGCGCTCT	CA		Yes		I-F	vB_PeaP_FBPa19	100	30	0	0	1	30	6243	6272	8.05e-12	56.5	32	94
16-555921	PSA-BAB-IMI-103447_P-ACH-BAB-IMI-103409_1532423695_51_length_46629_cov_2.51692_ID_2359|2_46296_45728|2_8_45848_45817|32,	Reverse	Plus/Plus	GCGACCCTGGCCAGGGCGGCGTCGCGCTCT	GCGACCCTGGCCAGGGCGGCGTCGCGCTCT	CA		Yes		I-F	vB_PeaP_FBPa19	100	30	0	0	1	30	6243	6272	8.05e-12	56.5	32	94
16-547181	PSA-BAB-IMI-103342_P-ACH-BAB-IMI-103373_1532424031_71_length_33123_cov_4.13111_ID_5727|1_13250_11632|1_12_12548_12517|32,	Reverse	Plus/Minus	TAGTGATCCTCGATTGCGGTCGATGGGAG	TAGTGATCCTCGATTGCGGTCGATGGGAG	CT		Yes		I-F	vB_PeaP_FBPa19	100	29	0	0	4	32	7544	7516	2.9e-11	54.7	32	91
16-543322	PSA-BAB-IMI-103043_P-ACH-BAB-IMI-103044_1522312785_47_length_46453_cov_19.4953_ID_6669|1_126_694|1_8_574_605|32,	Forward	Plus/Plus	GCGACCCTGGCCAGGGCGGCGTCGCGCTCT	GCGACCCTGGCCAGGGCGGCGTCGCGCTCT	CA		Yes		I-F	vB_PeaP_FBPa19	100	30	0	0	1	30	6243	6272	8.05e-12	56.5	32	94
16-542613	PSA-BAB-IMI-102907_P-PSA-BAB-IMI-102859_1518797431_103_length_22011_cov_1.57019_ID_4337|1_52_800|1_2_140_171|32,	Forward	Plus/Minus	CGGCATTGCTGAATGCCATAGCGGATCTGCTC	CGGCATTGCTGAATGCCATAGCGGATCTGCTC	CC			Yes	I-F	vB_PeaP_FBPa19	100	32	0	0	1	32	17267	17236	6.22e-13	60.2	32	100
16-542613	PSA-BAB-IMI-102907_P-PSA-BAB-IMI-102859_1518797431_348_length_1660_cov_1.04892_ID_13263|1_1131_22|1_9_622_591|32,	Reverse	Plus/Minus	TTAGCGAGTCACCGGGACAAAGGTGACCACGG	TTAGCGAGTCACCGGGACAAAGGTGACCACGG	CC			Yes	I-F	vB_PeaP_FBPa19	100	32	0	0	1	32	14038	14007	6.22e-13	60.2	32	100
15860	PSA-SHE-TYP-105966_202204190812_37_length_47063_cov_22.813746|1_36388_37679|1_9_36897_36928|32,	Forward	Plus/Minus	GATCTGGGGCGGCATCATCACCGCAGAATCTA	GATCTGGGGCGGCATCATCACCGCAGAATCTA	CC			Yes	I-F	vB_PeaP_FBPa42	100	32	0	0	1	32	10123	10092	6.22e-13	60.2	32	100
15860	PSA-SHE-TYP-105966_202204190812_37_length_47063_cov_22.813746|2_46777_46262|2_7_46388_46357|32,	Reverse	Plus/Minus	ATAAACTTCGGTTCCGTAGAGCGCTTCTCCGG	ATAAACTTCGGTTCCGTAGAGCGCTTCTCCGG	CC			Yes	I-F	vB_PeaP_FBPa42	100	32	0	0	1	32	43605	43574	6.22e-13	60.2	32	100
P4906	PSA-SHE-TYP-106180_202207261115_32_length_49164_cov_23.047943|2_48823_48255|2_8_48375_48344|32,	Reverse	Plus/Plus	GCGACCCTGGCCAGGGCGGCGTCGCGCTCT	GCGACCCTGGCCAGGGCGGCGTCGCGCTCT	CA		Yes		I-F	vB_PeaP_FBPa42	100	30	0	0	1	30	6799	6828	8.04e-12	56.5	32	94
16-555921	PSA-BAB-IMI-103447_P-ACH-BAB-IMI-103409_1532423695_51_length_46629_cov_2.51692_ID_2359|2_46296_45728|2_8_45848_45817|32,	Reverse	Plus/Plus	GCGACCCTGGCCAGGGCGGCGTCGCGCTCT	GCGACCCTGGCCAGGGCGGCGTCGCGCTCT	CA		Yes		I-F	vB_PeaP_FBPa42	100	30	0	0	1	30	6799	6828	8.04e-12	56.5	32	94
16-547181	PSA-BAB-IMI-103342_P-ACH-BAB-IMI-103373_1532424031_71_length_33123_cov_4.13111_ID_5727|1_13250_11632|1_12_12548_12517|32,	Reverse	Plus/Minus	TAGTGATCCTCGATTGCGGTCGATGGGAG	TAGTGATCCTCGATTGCGGTCGATGGGAG	CT		Yes		I-F	vB_PeaP_FBPa42	100	29	0	0	4	32	8100	8072	2.89e-11	54.7	32	91
16-543322	PSA-BAB-IMI-103043_P-ACH-BAB-IMI-103044_1522312785_47_length_46453_cov_19.4953_ID_6669|1_126_694|1_8_574_605|32,	Forward	Plus/Plus	GCGACCCTGGCCAGGGCGGCGTCGCGCTCT	GCGACCCTGGCCAGGGCGGCGTCGCGCTCT	CA		Yes		I-F	vB_PeaP_FBPa42	100	30	0	0	1	30	6799	6828	8.04e-12	56.5	32	94
16-542613	PSA-BAB-IMI-102907_P-PSA-BAB-IMI-102859_1518797431_103_length_22011_cov_1.57019_ID_4337|1_52_800|1_2_140_171|32,	Forward	Plus/Minus	CGGCATTGCTGAATGCCATAGCGGATCTGCTC	CGGCATTGCTGAATGCCATAGCGGATCTGCTC	CC			Yes	I-F	vB_PeaP_FBPa42	100	32	0	0	1	32	17823	17792	6.22e-13	60.2	32	100
16-542613	PSA-BAB-IMI-102907_P-PSA-BAB-IMI-102859_1518797431_348_length_1660_cov_1.04892_ID_13263|1_1131_22|1_9_622_591|32,	Reverse	Plus/Minus	TTAGCGAGTCACCGGGACAAAGGTGACCACGG	TTAGCGAGTCACCGGGACAAAGGTGACCACGG	CC			Yes	I-F	vB_PeaP_FBPa42	100	32	0	0	1	32	14594	14563	6.22e-13	60.2	32	100
15860	PSA-SHE-TYP-105966_202204190812_37_length_47063_cov_22.813746|1_36388_37679|1_15_37258_37289|32,	Forward	Plus/Minus	ACCCTTGCGCGCAGTGCTGCGACTTCCTCC	ACCCTTGCGCGCAGTGCTGCGACTTCCTCC	CC			Yes	I-F	vB_PeaS_FBPa47	100	30	0	0	1	30	45851	45822	9.03e-12	56.5	32	94
16-542613	PSA-BAB-IMI-102907_P-PSA-BAB-IMI-102859_1518797431_103_length_22011_cov_1.57019_ID_4337|2_10013_9385|2_1_9985_9954|32,	Reverse	Plus/Minus	TGGATGATTGGCCAGACCGACAAGGGGAGCAA	TGGATGATTGGCCAGACCGACAAGGGGAGCAA	CC			Yes	I-F	vB_PeaS_FBPa47	100	32	0	0	1	32	19927	19896	6.98e-13	60.2	32	100
16-542613	PSA-BAB-IMI-102907_P-PSA-BAB-IMI-102859_1518797431_348_length_1660_cov_1.04892_ID_13263|1_1131_22|1_3_983_952|32,	Reverse	Plus/Plus	TCGATGGAAGCAGGAAGTCCAACGCAGCCGGT	TCGATGGAAGCAGGAAGTCCAACGCAGCCGGT	CC			Yes	I-F	vB_PeaS_FBPa47	100	32	0	0	1	32	20374	20405	6.98e-13	60.2	32	100
P4906	PSA-SHE-TYP-106180_202207261115_32_length_49164_cov_23.047943|2_48823_48255|2_8_48375_48344|32,	Reverse	Plus/Plus	GCGACCCTGGCCAGGGCGGCGTCGCGCTCTGC	GCGACCCTGGCCAGGGCGGCGTCGCGCTCTGC	CT		Yes		I-F	vB_PeaP_FBPa8	100	32	0	0	1	32	22129	22160	7.05e-13	60.2	32	100
16-555921	PSA-BAB-IMI-103447_P-ACH-BAB-IMI-103409_1532423695_51_length_46629_cov_2.51692_ID_2359|2_46296_45728|2_8_45848_45817|32,	Reverse	Plus/Plus	GCGACCCTGGCCAGGGCGGCGTCGCGCTCTGC	GCGACCCTGGCCAGGGCGGCGTCGCGCTCTGC	CT		Yes		I-F	vB_PeaP_FBPa8	100	32	0	0	1	32	22129	22160	7.05e-13	60.2	32	100
16-543322	PSA-BAB-IMI-103043_P-ACH-BAB-IMI-103044_1522312785_47_length_46453_cov_19.4953_ID_6669|1_126_694|1_8_574_605|32,	Forward	Plus/Plus	GCGACCCTGGCCAGGGCGGCGTCGCGCTCTGC	GCGACCCTGGCCAGGGCGGCGTCGCGCTCTGC	CT		Yes		I-F	vB_PeaP_FBPa8	100	32	0	0	1	32	22129	22160	7.05e-13	60.2	32	100
L0665	NODE_11_length_232924_cov_67_060241_2:15	Forward	Plus/Plus	TGATATCCAGCTGCTCCAGGAACCGCTGGCGG	TGATATCCAGCTGCTCCAGGAACCGCTGGCGG	CC			yes	I-F	vB_PeaM_FBPa_28	100	32	0	0	1	32	30570	30601	5.5e-13	60.2	32	100
L0665	NODE_11_length_232924_cov_67_060241_2:23	Forward	Plus/Plus	GTGTCGCCCAGCACCGTTCAGCGCTACTTCAT	GTTTCGCCCAGCACCGTTCAGCGCTACTTCAT	CC			yes	I-F	vB_PeaM_FBPa_28	96.875	32	1	0	1	32	5784	5815	2.56e-11	54.7	32	100
L0665	NODE_11_length_232924_cov_67_060241_3:2	Forward	Plus/Plus	GGAATGGCTTTGTCACAACGCCGACGGCTACT	GGAATGGCTTTGTCACAACGCCGACGGCTACT	CC			yes	I-F	vB_PeaM_FBPa_28	100	32	0	0	1	32	29002	29033	5.5e-13	60.2	32	100
L0665	NODE_11_length_232924_cov_67_060241_3:14	Reverse	Plus/Minus	GCCAATGCTGACCGTCCAAGTGCGTTCTTCCA	GCCAATGCTGACCGTCCAAGTGCGTTCTTCCA	CC			yes	I-F	vB_PeaM_FBPa_28	100	32	0	0	1	32	30252	30221	5.5e-13	60.2	32	100
L0665	NODE_11_length_232924_cov_67_060241_3:16	Forward	Plus/Plus	TCCAGCCAAGCCTCCATCTTGCTGATCGGCGA	TCCAGCCAAGCCTCCATCTTGCTGATCGGCGA	CC			yes	I-F	vB_PeaM_FBPa_28	100	32	0	0	1	32	5044	5075	5.5e-13	60.2	32	100
L0665	NODE_2_length_688085_cov_66_166843_1:4	Forward	Plus/Plus	ATGCAGCCAGGGCTTACTCCGCTGCTGCTGGAC	ATGCAGCCAGGGCTTACTCCGCTGCTGCTGGAC	CC			yes	I-F	vB_PeaM_FBPa_28	100	33	0	0	1	33	27612	27644	1.61e-13	62.1	32	100
L0665	NODE_2_length_688085_cov_66_166843_1:5	Reverse	Plus/Minus	TTGAGCTTGTCGTTGTACTCGTCGAGGCTCAT	TTGAGCTTGTCGTTGTACTCGTCGAGGCTCAT	CC			yes	I-F	vB_PeaM_FBPa_28	100	32	0	0	1	32	26947	26916	5.5e-13	60.2	32	100
L0862	NODE_2_length_871616_cov_59_923217_1:15	Forward	Plus/Plus	ATGCAGCCAGGGCTTACTCCGCTGCTGCTGGAC	ATGCAGCCAGGGCTTACTCCGCTGCTGCTGGAC	CC			yes	I-F	vB_PeaM_FBPa_28	100	33	0	0	1	33	27612	27644	1.61e-13	62.1	32	100
L0862	NODE_2_length_871616_cov_59_923217_1:16	Reverse	Plus/Minus	TTGAGCTTGTCGTTGTACTCGTCGAGGCTCAT	TTGAGCTTGTCGTTGTACTCGTCGAGGCTCAT	CC			yes	I-F	vB_PeaM_FBPa_28	100	32	0	0	1	32	26947	26916	5.5e-13	60.2	32	100
L1171	gnl_Prokka_JHJHMHMH_18_2:4	Forward	Plus/Plus	GCCCTGGGCCGCCTGGTCGAGCCGACCGATGT	GCCCTGGGCCGCCTGGTCGAGCCGACCGATGT	CC			yes	I-F	vB_PeaM_FBPa_28	100	32	0	0	1	32	31363	31394	5.5e-13	60.2	32	100
L1361	NODE_12_length_233008_cov_57_770649_2:9	Reverse	Plus/Minus	TCGCCGATCAGCAAGATGGAGGCTTGGCTGGA	TCGCCGATCAGCAAGATGGAGGCTTGGCTGGA	CC			yes	I-F	vB_PeaM_FBPa_28	100	32	0	0	1	32	5075	5044	5.5e-13	60.2	32	100
L1361	NODE_12_length_233008_cov_57_770649_2:11	Forward	Plus/Plus	TGGAAGAACGCACTTGGACGGTCAGCATTGGC	TGGAAGAACGCACTTGGACGGTCAGCATTGGC	CG	+1	yes		I-F	vB_PeaM_FBPa_28	100	32	0	0	1	32	30221	30252	5.5e-13	60.2	32	100
L1361	NODE_12_length_233008_cov_57_770649_2:23	Reverse	Plus/Minus	AGTAGCCGTCGGCGTTGTGACAAAGCCATTCC	AGTAGCCGTCGGCGTTGTGACAAAGCCATTCC	CC			yes	I-F	vB_PeaM_FBPa_28	100	32	0	0	1	32	29033	29002	5.5e-13	60.2	32	100
L1361	NODE_12_length_233008_cov_57_770649_3:4	Reverse	Plus/Minus	ATGAAGTAGCGCTGAACGGTGCTGGGCGACAC	ATGAAGTAGCGCTGAACGGTGCTGGGCGAAAC	CC			yes	I-F	vB_PeaM_FBPa_28	96.875	32	1	0	1	32	5815	5784	2.56e-11	54.7	32	100
L1361	NODE_12_length_233008_cov_57_770649_3:12	Reverse	Plus/Minus	CCGCCAGCGGTTCCTGGAGCAGCTGGATATCA	CCGCCAGCGGTTCCTGGAGCAGCTGGATATCA	CC			yes	I-F	vB_PeaM_FBPa_28	100	32	0	0	1	32	30601	30570	5.5e-13	60.2	32	100
L1361	NODE_1_length_703272_cov_57_188228_1:6	Forward	Plus/Plus	ATGAGCCTCGACGAGTACAACGACAAGCTCAA	ATGAGCCTCGACGAGTACAACGACAAGCTCAA	CC			yes	I-F	vB_PeaM_FBPa_28	100	32	0	0	1	32	26916	26947	5.5e-13	60.2	32	100
L1361	NODE_1_length_703272_cov_57_188228_1:7	Reverse	Plus/Minus	GTCCAGCAGCAGCGGAGTAAGCCCTGGCTGCAT	GTCCAGCAGCAGCGGAGTAAGCCCTGGCTGCAT	CC			yes	I-F	vB_PeaM_FBPa_28	100	33	0	0	1	33	27644	27612	1.61e-13	62.1	33	100
16-538171	Seq_3_1:5	Forward	Plus/Plus	ATGAGCCTCGACGAGTACAACGACAAGCTCAA	ATGAGCCTCGACGAGTACAACGACAAGCTCAA	CC			yes	I-F	vB_PeaM_FBPa_28	100	32	0	0	1	32	26916	26947	5.5e-13	60.2	32	100
16-538171	Seq_3_1:6	Reverse	Plus/Minus	GTCCAGCAGCAGCGGAGTAAGCCCTGGCTGCAT	GTCCAGCAGCAGCGGAGTAAGCCCTGGCTGCAT	CC			yes	I-F	vB_PeaM_FBPa_28	100	33	0	0	1	33	27644	27612	1.61e-13	62.1	33	100
16-547181	Seq_71_1:13	Reverse	Plus/Minus	GTCAGCGTGACGCGGTACGGAACGAGGTTGAC	GTCAGCGTGACGCGGTACGGAACGAGGTTGAC	CTT			yes	I-E	vB_PeaM_FBPa_28	100	32	0	0	1	32	32016	31985	5.5e-13	60.2	32	100
N4469	N4469	Reverse	Plus/Minus	CATGGCCAGTTGGGCGGCACCCAGCGAATCGC	CATGGCCAGTTGGGCGGCACCCAGCGAATCGC	CTT			yes	I-E	vB_PeaM_FBPa_28	100	32	0	0	1	32	25757	25726	5.5e-13	60.2	32	100
15043	Seq_17_2:4	Reverse	Plus/Minus	ACCCAGCCAAGGGTTTCGGCGTGAACGCGCAG	ACCCAGCCAAGGGTTTCGGCGTGAACGCGCAG	CTT			yes	I-E	vB_PeaM_FBPa_28	100	32	0	0	1	32	28980	28949	5.5e-13	60.2	32	100
15043	Seq_17_2:5	Reverse	Plus/Minus	CCGACGTAGGGGTTCGGGGTGTTGTCCGCGAG	CCGACGTAGGGGTTCGGGGTGTTGTCCGCGAG	CTT			yes	I-E	vB_PeaM_FBPa_28	100	32	0	0	1	32	21099	21068	5.5e-13	60.2	32	100
15043	Seq_17_2:8	Reverse	Plus/Minus	AGGTCCATGCGGTGCGGCCATTCGATGATCGC	AGGTCCATGCGGTGCGGCCATTCGATGATCGC	CTT			yes	I-E	vB_PeaM_FBPa_28	100	32	0	0	1	32	13961	13930	5.5e-13	60.2	32	100

## Sheet: Table S5
Table S5. Anti-defense genes found in our collection of Pseudomonas aeruginosa clinical strains and phages
Phage/strain	Anti-gene name	Defense system targeted	qcovs	pident	evalue
Phage
vB_PaeP_FBPa48	Acb2	CBASS Type II	40	60.0	1.1e-08
vB_PaeP_FBPa48	Ocr	RM Type I	56	31.818	1.79e-05
vB_PaeP_FBPa48	AcrF7	CRISPR-Cas Type I-F	81	98.507	5.66e-48
vB_PaeS_FBPa53	ArdB	RM Type I	100	47.059	3.3e-25
vB_PaeS_FBPa53	KlcA	RM Type I	94	46.377	5.32e-35
Strain
FBPa_K6141	Penshu1-7	AVAST Type III and IV	65	33.929	0.000293
16-547171	Acb1	CBASS Type I	76	30.952	1.86e-11
FBPa_L1347	Acb2	CBASS Type II	100	100	1.84e-76
16-547171	Acb2	CBASS Type II	92	36.364	8.38e-11
N4469	Acb2	CBASS Type II	97	34.286	2.61e-12
Q0192	Acb2	CBASS Type II	97	34.286	2.64e-12
15860	Acb2	CBASS Type II	100	100	2.04e-76
FBPa_L0872	AcrE3	CRISPR-Cas Type I-E	100	100	5.26e-45
FBPa_L1264	AcrE3	CRISPR-Cas Type I-E	91	96.774	1.47e-39
16-547171	AcrE3	CRISPR-Cas Type I-E	100	100	5.5e-45
16-547181	AcrE3	CRISPR-Cas Type I-E	91	100	1.03e-40
16-555921	AcrE3	CRISPR-Cas Type I-E	91	96.774	1.51e-39
15860	AcrE3	CRISPR-Cas Type I-E	100	100	5.53e-45
FBPa_L1262	AcrE4	CRISPR-Cas Type I-E	100	90.385	1.95e-30
P4906	AcrE4	CRISPR-Cas Type I-E	100	90.385	2.15e-30
16-555921	AcrF1	CRISPR-Cas Type I-F	99	98.718	3.33e-54
FBPa_L1262	AcrF3	CRISPR-Cas Type I-F	99	95.62	6.07e-96
16-542613	AcrF3	CRISPR-Cas Type I-F	99	86.957	5e-90
P4906	AcrF3	CRISPR-Cas Type I-F	99	95.62	6.75e-96
FBPa_L1262	AcrF5	CRISPR-Cas Type I-F	89	94.118	2.93e-92
16-542613	AcrF5	CRISPR-Cas Type I-F	90	85.401	3.56e-86
P4906	AcrF5	CRISPR-Cas Type I-F	89	94.118	3.26e-92
N4469	AcrF6	CRISPR-Cas Type I-F	100	99	8.51e-69
FBPa_L1262.faa	AcrE1	CRISPR-Cas Type I-E	99	95.62	6.07e-96
16-542613	AcrE1	CRISPR-Cas Type I-E	99	86.957	5e-90
P4906	AcrE1	CRISPR-Cas Type I-E	99	95.62	6.75e-96
FBPa_K5993	ArdA	RM Type I	90	30.189	9.81e-09
FBPa_L1150	ArdA	RM Type I	90	30.189	9.67e-09

## Sheet: Table S6
Table S6. Co-occurrence of defense systems in the Pseudomonas aeruginosa genomes of the RefSeq database identified by Coinfinder. Co-occurring systems present in the 32 clinical strains are highlighted
Source	Target	pvalue	Avg synthetic distance	successes	observations	rate	expected	total source	total target	fraction source	fraction target
Druantia Type II	PsyrTA	2.90372e-15	0	20	311	0.00558307	2	20	27	0.0643087	0.0868167
Mokosh Type I	TerY P	4.40271e-15	0	38	311	0.0258579	8	61	41	0.196141	0.131833
Druantia Type III	TerY P	4.11554e-10	0	25	311	0.0173799	5	41	41	0.131833	0.131833
Abi2	AbiD	3.18188e-09	0	9	311	0.00161289	1	13	12	0.0418006	0.0385852
Argonaute Type III	Wadjet Type I	4.28012e-09	0	31	311	0.0291664	9	31	91	0.0996785	0.292605
BREX Type V	PD T4 8	7.166e-09	0	6	311	0.000434239	0	6	7	0.0192926	0.022508
AVAST Type V	Azaca	2.12542e-08	0	9	311	0.00201611	1	15	13	0.0482315	0.0418006
PD T7 1	PD T7 5	2.53562e-08	0	5	311	0.000258475	0	5	5	0.0160772	0.0160772
Druantia Type III	Mokosh Type I	6.39315e-08	0	27	311	0.0258579	8	41	61	0.131833	0.196141
AVAST Type V	Shango	7.84273e-08	0	12	311	0.00496273	2	15	32	0.0482315	0.102894
Wadjet Type I	Zorya Type I	8.78797e-08	0	45	311	0.0611553	19	91	65	0.292605	0.209003
BREX Type I	BREX Type V	1.01145e-07	0	6	311	0.000682375	0	11	6	0.0353698	0.0192926
BREX Type I	PD T4 8	2.47604e-07	0	6	311	0.000796104	0	11	7	0.0353698	0.022508
PD lambda 2	Rst ATPase	1.11669e-06	0	6	311	0.0010339	0	10	10	0.0321543	0.0321543
Azaca	Shango	1.35085e-06	0	10	311	0.00430103	1	13	32	0.0418006	0.102894
PrrC	RM Type III	1.56798e-06	0	17	311	0.0134407	4	26	50	0.0836013	0.160772
AVAST Type V	Hachiman Type I	1.70174e-06	0	12	311	0.00666867	2	15	43	0.0482315	0.138264
Azaca	Druantia Type III	1.73275e-06	0	11	311	0.0055107	2	13	41	0.0418006	0.131833
AbiE	MzaABCDE	1.92681e-06	0	19	311	0.0167906	5	56	29	0.180064	0.0932476
BREX Type II	Rst 3HP	2.13416e-06	0	6	311	0.00115797	0	8	14	0.0257235	0.0450161
PD T4 8	PrrC	2.64573e-06	0	7	311	0.0018817	1	7	26	0.022508	0.0836013
Argonaute Type I	BREX Type II	4.55519e-06	0	6	311	0.00132339	0	16	8	0.0514469	0.0257235
Argonaute Type I	Rst 3HP	1.00924e-05	0	7	311	0.00231594	1	16	14	0.0514469	0.0450161
Thoeris Type I	upx	1.01054e-05	0	4	311	0.000413561	0	8	5	0.0257235	0.0160772
BREX Type III	Mokosh Type I	1.33466e-05	0	12	311	0.00819884	3	13	61	0.0418006	0.196141
BREX Type V	PrrC	1.38471e-05	0	6	311	0.00161289	1	6	26	0.0192926	0.0836013
CBASS Type II	Disarm Type I	1.42286e-05	0	10	311	0.0056451	2	39	14	0.125402	0.0450161
AbiU	Lamassu Type II	2.05349e-05	0	4	311	0.000496273	0	12	4	0.0385852	0.0128617
Retron Type IV	Shedu	2.5543e-05	0	12	311	0.00876749	3	16	53	0.0514469	0.170418
Lamassu family	Septu Type I	2.61699e-05	0	19	311	0.0202645	6	49	40	0.157556	0.128617
CBASS Type III	RM Type IIG	2.88586e-05	0	41	311	0.0668728	21	77	84	0.247588	0.270096
AbiE	CBASS Type III	3.08022e-05	0	31	311	0.0445818	14	56	77	0.180064	0.247588
Disarm Type I	Lamassu Type II	3.72823e-05	0	4	311	0.000578985	0	14	4	0.0450161	0.0128617
AVAST Type V	Druantia Type III	3.85537e-05	0	10	311	0.0063585	2	15	41	0.0482315	0.131833
CRISPR-Cas Type I-F	Shango	4.71409e-05	0	27	311	0.037055	12	112	32	0.360129	0.102894
BREX Type III	CBASS Type II	4.83416e-05	0	9	311	0.00524188	2	13	39	0.0418006	0.125402
BREX Type II	RADAR	5.46513e-05	0	6	311	0.0020678	1	8	25	0.0257235	0.0803859
AVAST Type V	QatABCD	6.10379e-05	0	8	311	0.0041873	1	15	27	0.0482315	0.0868167
Shedu	Zorya Type I	6.34064e-05	0	26	311	0.0356179	11	53	65	0.170418	0.209003
AbiE	RM Type IIG	6.46441e-05	0	32	311	0.0486347	15	56	84	0.180064	0.270096
Gao system 19	PD T7 2	8.3092e-05	0	6	311	0.00223323	1	18	12	0.0578778	0.0385852
Azaca	Hachiman Type I	0.000100755	0	9	311	0.00577951	2	13	43	0.0418006	0.138264
CBASS Type I	Hachiman Type II	0.000121514	0	5	311	0.00149916	0	29	5	0.0932476	0.0160772
Azaca	QatABCD	0.00016572	0	7	311	0.00362899	1	13	27	0.0418006	0.0868167
Retron Type IV	Zorya Type I	0.000171976	0	12	311	0.0107526	3	16	65	0.0514469	0.209003
Hachiman Type I	Shango	0.000184719	0	14	311	0.0142265	4	43	32	0.138264	0.102894
Druantia Type III	RM Type I	0.000195271	0	36	311	0.0610416	19	41	144	0.131833	0.463023
RosmerTA	Zorya Type I	0.000199026	0	26	311	0.0383061	12	57	65	0.18328	0.209003
Borvo	PD lambda 2	0.000228296	0	4	311	0.000930511	0	9	10	0.0289389	0.0321543
PD T4 8	Shedu	0.00023136	0	7	311	0.00383578	1	7	53	0.022508	0.170418
BREX Type I	RosmerTA	0.00023449	0	9	311	0.00648256	2	11	57	0.0353698	0.18328
CBASS Type II	TerY P	0.000259877	0	15	311	0.0165321	5	39	41	0.125402	0.131833
RM Type III	Shango	0.00026158	0	15	311	0.0165424	5	50	32	0.160772	0.102894
Hachiman Type II	Pycsar	0.000370147	0	5	311	0.00191272	1	5	37	0.0160772	0.118971
BREX Type I	PrrC	0.000371468	0	6	311	0.00295696	1	11	26	0.0353698	0.0836013
Argonaute Type III	ShosTA	0.000378587	0	7	311	0.00416662	1	31	13	0.0996785	0.0418006
BREX Type III	Druantia Type III	0.000386499	0	8	311	0.0055107	2	13	41	0.0418006	0.131833
BREX Type III	TerY P	0.000386499	0	8	311	0.0055107	2	13	41	0.0418006	0.131833
Mokosh Type I	RM Type I	0.000404501	0	47	311	0.0908179	28	61	144	0.196141	0.463023
CBASS Type II	RM Type II	0.000413492	0	22	311	0.0314513	10	39	78	0.125402	0.250804
PrrC	Shango	0.000431986	0	10	311	0.00860206	3	26	32	0.0836013	0.102894
BREX Type V	Shango	0.000437637	0	5	311	0.00198509	1	6	32	0.0192926	0.102894
Shango	Zorya Type I	0.000497049	0	17	311	0.0215052	7	32	65	0.102894	0.209003
Druantia Type III	Wadjet Type I	0.00051623	0	25	311	0.0385749	12	41	91	0.131833	0.292605
IetAS	hma	0.000516322	0	9	311	0.00723731	2	70	10	0.22508	0.0321543
BREX Type I	Zorya Type I	0.000599515	0	9	311	0.0073924	2	11	65	0.0353698	0.209003
BREX Type V	Shedu	0.000644638	0	6	311	0.00328781	1	6	53	0.0192926	0.170418
Argonaute Type II	ShosTA	0.000681797	0	3	311	0.000537629	0	4	13	0.0128617	0.0418006
Argonaute Type III	RM Type IV	0.000724315	0	11	311	0.0108973	3	31	34	0.0996785	0.109325
Hachiman Type I	Hachiman Type II	0.000725848	0	5	311	0.00222289	1	43	5	0.138264	0.0160772
Druantia Type II	Gabija	0.000733505	0	20	311	0.0285357	9	20	138	0.0643087	0.44373
Gao system 19	Wadjet Type III	0.000759921	0	3	311	0.000558307	0	18	3	0.0578778	0.0096463
PD T4 8	Shango	0.000870462	0	5	311	0.00231594	1	7	32	0.022508	0.102894
PD T4 2	upx	0.000898833	0	4	311	0.00134407	0	26	5	0.0836013	0.0160772
Azaca	hma	0.000898833	0	4	311	0.00134407	0	13	10	0.0418006	0.0321543
Pycsar	RM Type IV	0.000913716	0	12	311	0.0130065	4	37	34	0.118971	0.109325
BREX Type V	RosmerTA	0.000935894	0	6	311	0.00353594	1	6	57	0.0192926	0.18328
RM Type IV	Zorya Type I	0.000961615	0	17	311	0.0228492	7	34	65	0.109325	0.209003
RM Type IV	Rst 3HP	0.000996818	0	7	311	0.00492137	2	34	14	0.109325	0.0450161
CRISPR-Cas Type I-F	Druantia Type III	0.00102228	0	28	311	0.0474768	15	112	41	0.360129	0.131833
AbiD	CBASS Type I	0.00102242	0	6	311	0.00359798	1	12	29	0.0385852	0.0932476
AbiD	MzaABCDE	0.00102242	0	6	311	0.00359798	1	12	29	0.0385852	0.0932476
RADAR	Rst 3HP	0.00105259	0	6	311	0.00361866	1	25	14	0.0803859	0.0450161
CBASS Type III	Pycsar	0.00107252	0	20	311	0.0294559	9	77	37	0.247588	0.118971
IetAS	RM Type III	0.00110857	0	23	311	0.0361866	11	70	50	0.22508	0.160772
Pycsar	RM Type II	0.0012488	0	20	311	0.0298384	9	37	78	0.118971	0.250804
Druantia Type II	RM Type IIG	0.00127693	0	14	311	0.0173695	5	20	84	0.0643087	0.270096
Hachiman Type II	ShosTA	0.00129129	0	3	311	0.000672036	0	5	13	0.0160772	0.0418006
BREX Type V	Mokosh Type I	0.00131921	0	6	311	0.00378408	1	6	61	0.0192926	0.196141
Azaca	RM Type III	0.00137325	0	8	311	0.00672036	2	13	50	0.0418006	0.160772
AVAST Type V	Zorya Type I	0.00141804	0	10	311	0.0100805	3	15	65	0.0482315	0.209003
RM Type I	TerY P	0.00156234	0	33	311	0.0610416	19	144	41	0.463023	0.131833
DISARM Type II	PifA	0.00160689	0	2	311	0.000186102	0	2	9	0.00643087	0.0289389
CBASS Type II	Lamassu Type II	0.00174642	0	4	311	0.00161289	1	39	4	0.125402	0.0128617
Azaca	Wadjet Type I	0.00179913	0	11	311	0.0122311	4	13	91	0.0418006	0.292605
BREX Type V	Zorya Type I	0.00181222	0	6	311	0.00403222	1	6	65	0.0192926	0.209003
CBASS Type I	MzaABCDE	0.00182562	0	9	311	0.00869511	3	29	29	0.0932476	0.0932476
Azaca	Zorya Type I	0.00188443	0	9	311	0.00873647	3	13	65	0.0418006	0.209003
IetAS	Lamassu family	0.0019057	0	22	311	0.0354628	11	70	49	0.22508	0.157556
Lamassu Type II	Septu Type I	0.00191333	0	4	311	0.00165424	1	4	40	0.0128617	0.128617
PT SspABCD	PT SspFGH	0.00197542	0	2	311	0.00020678	0	10	2	0.0321543	0.00643087
Druantia Type I	PD T7 1	0.00197542	0	2	311	0.00020678	0	4	5	0.0128617	0.0160772
Druantia Type I	PD T7 5	0.00197542	0	2	311	0.00020678	0	4	5	0.0128617	0.0160772
PD T4 8	RosmerTA	0.00202918	0	6	311	0.00412527	1	7	57	0.022508	0.18328
Argonaute Type I	RADAR	0.00205444	0	6	311	0.00413561	1	16	25	0.0514469	0.0803859
Druantia Type III	Lamassu Type II	0.00209097	0	4	311	0.0016956	1	41	4	0.131833	0.0128617
BREX Type III	BREX Type V	0.00216387	0	3	311	0.000806443	0	13	6	0.0418006	0.0192926
Gao system 29 RL	Wadjet Type III	0.00217329	0	2	311	0.000217119	0	7	3	0.022508	0.0096463
BREX Type I	RM Type III	0.00224581	0	7	311	0.00568646	2	11	50	0.0353698	0.160772
AbiU	Disarm Type I	0.00227968	0	4	311	0.00173695	1	12	14	0.0385852	0.0450161
Pycsar	Zorya Type I	0.00232364	0	17	311	0.0248653	8	37	65	0.118971	0.209003
CBASS Type II	Druantia Type III	0.00232445	0	13	311	0.0165321	5	39	41	0.125402	0.131833
BREX Type I	PD T4 1	0.00238015	0	2	311	0.000227458	0	11	2	0.0353698	0.00643087
Gabija	PsyrTA	0.00244436	0	23	311	0.0385232	12	138	27	0.44373	0.0868167
RM Type III	RosmerTA	0.00251563	0	19	311	0.0294662	9	50	57	0.160772	0.18328
CRISPR-Cas Type I-C	PrrC	0.00251569	0	5	311	0.00295696	1	11	26	0.0353698	0.0836013
RM Type I	Zorya Type I	0.00261941	0	46	311	0.0967732	30	144	65	0.463023	0.209003
Disarm Type I	Tiamat	0.00266464	0	3	311	0.000868477	0	14	6	0.0450161	0.0192926
RosmerTA	Shango	0.00268897	0	14	311	0.0188584	6	57	32	0.18328	0.102894
Hachiman Type I	RosmerTA	0.00281346	0	17	311	0.0253409	8	43	57	0.138264	0.18328
AbiU	DRT Type IV	0.00282061	0	2	311	0.000248136	0	12	2	0.0385852	0.00643087
Mokosh Type I	PD T4 8	0.00283084	0	6	311	0.00441476	1	61	7	0.196141	0.022508
Disarm Type I	Druantia Type III	0.00283936	0	7	311	0.0059346	2	14	41	0.0450161	0.131833
Retron Type IV	Wadjet Type I	0.00303083	0	12	311	0.0150536	5	16	91	0.0514469	0.292605
BREX Type III	CRISPR-Cas Type I-F	0.00303083	0	12	311	0.0150536	5	13	112	0.0418006	0.360129
Azaca	RosmerTA	0.00305776	0	8	311	0.00766121	2	13	57	0.0418006	0.18328
BREX Type V	RM Type III	0.00308139	0	5	311	0.0031017	1	6	50	0.0192926	0.160772
PT DndABCDE	dCTPase	0.00323139	0	3	311	0.000930511	0	5	18	0.0160772	0.0578778
AbiU	Lamassu family	0.00323714	0	7	311	0.00607934	2	12	49	0.0385852	0.157556
CRISPR-Cas Type I-E	Thoeris Type I	0.00325859	0	5	311	0.00314306	1	38	8	0.122186	0.0257235
CRISPR-Cas Type I-C	Septu Type I	0.00327465	0	6	311	0.00454917	1	11	40	0.0353698	0.128617
AVAST Type V	RM Type III	0.00328647	0	8	311	0.00775426	2	15	50	0.0482315	0.160772
Azaca	CRISPR-Cas Type IV A	0.00333245	0	3	311	0.00094085	0	13	7	0.0418006	0.022508
BREX Type III	PD T4 8	0.00333245	0	3	311	0.00094085	0	13	7	0.0418006	0.022508
Abi2	RM Type IV	0.00334727	0	6	311	0.00456985	1	13	34	0.0418006	0.109325
PrrC	RosmerTA	0.00348521	0	12	311	0.0153224	5	26	57	0.0836013	0.18328
CRISPR-Cas Type I-E	upx	0.0035305	0	4	311	0.00196441	1	38	5	0.122186	0.0160772
Borvo	Retron Type V	0.00354725	0	2	311	0.000279153	0	9	3	0.0289389	0.0096463
PrrC	Zorya Type I	0.00369645	0	13	311	0.0174729	5	26	65	0.0836013	0.209003
Shango	Shedu	0.00380609	0	13	311	0.017535	5	32	53	0.102894	0.170418
Argonaute solo	Rst 3HP	0.00380681	0	2	311	0.000289492	0	2	14	0.00643087	0.0450161
PD T4 8	Zorya Type I	0.00384893	0	6	311	0.00470425	1	7	65	0.022508	0.209003
CRISPR-Cas Type I-F	Hachiman Type I	0.00397148	0	27	311	0.0497927	15	112	43	0.360129	0.138264
Argonaute Type III	RADAR	0.00399189	0	8	311	0.00801274	2	31	25	0.0996785	0.0803859
Septu Type I	Thoeris Type I	0.00404122	0	5	311	0.00330849	1	40	8	0.128617	0.0257235
PsyrTA	RM Type I	0.0040887	0	23	311	0.0401981	13	27	144	0.0868167	0.463023
DRT Type III	Disarm Type I	0.00409415	0	3	311	0.00101322	0	7	14	0.022508	0.0450161
PT DndABCDE	Septu Type I	0.00422801	0	4	311	0.0020678	1	5	40	0.0160772	0.128617
Septu Type I	upx	0.00422801	0	4	311	0.0020678	1	40	5	0.128617	0.0160772
Hachiman Type II	Zorya Type I	0.00431112	0	5	311	0.00336018	1	5	65	0.0160772	0.209003
Argonaute Type II	RADAR	0.00432955	0	3	311	0.0010339	0	4	25	0.0128617	0.0803859
Dynamins	hma	0.00432955	0	3	311	0.0010339	0	10	10	0.0321543	0.0321543
RM Type IV	Rst Sirtuin like	0.004573	0	3	311	0.00105458	0	34	3	0.109325	0.0096463
Hachiman Type I	Zorya Type I	0.0046013	0	18	311	0.0288976	9	43	65	0.138264	0.209003
PD T4 2	Thoeris Type I	0.00484879	0	4	311	0.00215052	1	26	8	0.0836013	0.0257235
Hachiman Type I	QatABCD	0.00485848	0	10	311	0.0120036	4	43	27	0.138264	0.0868167
CBASS Type II	Mokosh Type I	0.00494054	0	16	311	0.0245965	8	39	61	0.125402	0.196141
AbiU	Septu Type I	0.00496739	0	6	311	0.00496273	2	12	40	0.0385852	0.128617
TerY P	Wadjet Type I	0.00512107	0	22	311	0.0385749	12	41	91	0.131833	0.292605
CRISPR-Cas Type I-E	PD T4 2	0.00519918	0	9	311	0.0102149	3	38	26	0.122186	0.0836013
CBASS Type III	RM Type IV	0.00536901	0	17	311	0.0270675	8	77	34	0.247588	0.109325
PD T4 8	RM Type III	0.00585605	0	5	311	0.00361866	1	7	50	0.022508	0.160772
BREX Type I	Shango	0.00599443	0	5	311	0.00363933	1	11	32	0.0353698	0.102894
RM Type II	RM Type IV	0.00607116	0	17	311	0.0274191	9	78	34	0.250804	0.109325
Pycsar	Tiamat	0.00607713	0	4	311	0.00229526	1	37	6	0.118971	0.0192926
Gao system 19	HerA DUF4297 (Gao system 20)	0.00618746	0	2	311	0.000372205	0	18	2	0.0578778	0.00643087
Druantia Type II	RM Type I	0.00619592	0	18	311	0.0297764	9	20	144	0.0643087	0.463023
CRISPR-Cas Type I-E	Wadjet Type III	0.00620695	0	3	311	0.00117865	0	38	3	0.122186	0.0096463
Druantia Type III	Zorya Type I	0.00635862	0	17	311	0.0275535	9	41	65	0.131833	0.209003
Bunzi	Retron Type VIII	0.0064103	0	1	311	2.0678e-05	0	2	1	0.00643087	0.00321543
Lit	Wadjet Type II	0.0064103	0	1	311	2.0678e-05	0	2	1	0.00643087	0.00321543
AVAST Type V	RosmerTA	0.00705328	0	8	311	0.00883986	3	15	57	0.0482315	0.18328
Pycsar	Rst 3HP	0.00710053	0	6	311	0.00535561	2	37	14	0.118971	0.0450161
PD T7 2	Rst ATPase	0.00713835	0	3	311	0.00124068	0	12	10	0.0385852	0.0321543
PD lambda 2	PD T7 2	0.00713835	0	3	311	0.00124068	0	10	12	0.0321543	0.0385852
PsyrTA	RM Type IIG	0.00739149	0	15	311	0.0234489	7	27	84	0.0868167	0.270096
QatABCD	Shango	0.00748525	0	8	311	0.00893291	3	27	32	0.0868167	0.102894
Druantia Type I	PT SspABCD	0.00757467	0	2	311	0.000413561	0	4	10	0.0128617	0.0321543
Argonaute Type II	Argonaute Type III	0.00780278	0	3	311	0.00128204	0	4	31	0.0128617	0.0996785
Abi2	CBASS Type I	0.00792313	0	5	311	0.00389781	1	13	29	0.0418006	0.0932476
Abi2	MzaABCDE	0.00792313	0	5	311	0.00389781	1	13	29	0.0418006	0.0932476
RM Type I	RM Type IIG	0.00802255	0	54	311	0.125061	39	144	84	0.463023	0.270096
Gao system 19	Gao system 29 RL	0.0081482	0	3	311	0.00130272	0	18	7	0.0578778	0.022508
BREX Type III	RM Type I	0.00839016	0	13	311	0.0193546	6	13	144	0.0418006	0.463023
Lamassu Type II	Mokosh Type I	0.008398	0	4	311	0.00252272	1	4	61	0.0128617	0.196141
CRISPR-Cas Type I-C	Lamassu family	0.00852954	0	6	311	0.00557273	2	11	49	0.0353698	0.157556
CBASS Type I	Pycsar	0.0086633	0	9	311	0.0110938	3	29	37	0.0932476	0.118971
Hachiman Type I	Wadjet Type III	0.008683	0	3	311	0.00133373	0	43	3	0.138264	0.0096463
AVAST Type V	CRISPR-Cas Type I-F	0.00903514	0	12	311	0.0173695	5	15	112	0.0482315	0.360129
BREX Type II	CRISPR-Cas Type I-F	0.00918394	0	8	311	0.00926376	3	8	112	0.0257235	0.360129
Pycsar	RosmerTA	0.00920559	0	14	311	0.021805	7	37	57	0.118971	0.18328
CRISPR-Cas Type I-C	RM Type III	0.00935521	0	6	311	0.00568646	2	11	50	0.0353698	0.160772
Septu Type I	dCTPase	0.00938864	0	7	311	0.00744409	2	40	18	0.128617	0.0578778
Paris Type I	Paris Type II	0.00960007	0	1	311	3.1017e-05	0	3	1	0.0096463	0.00321543
Retron Type V	ppl	0.00960007	0	1	311	3.1017e-05	0	3	1	0.0096463	0.00321543
IetAS	Septu Type I	0.0100482	0	17	311	0.0289492	9	70	40	0.22508	0.128617
Lamassu Type II	Zorya Type I	0.0104072	0	4	311	0.00268814	1	4	65	0.0128617	0.209003
AbiD	RM Type IV	0.0108654	0	5	311	0.00421832	1	12	34	0.0385852	0.109325
Druantia Type III	Shango	0.0108905	0	10	311	0.0135648	4	41	32	0.131833	0.102894
Shedu	upx	0.0110933	0	4	311	0.00273984	1	53	5	0.170418	0.0160772
Disarm Type I	TerY P	0.0113521	0	6	311	0.0059346	2	14	41	0.0450161	0.131833
BREX Type I	BREX Type III	0.0114472	0	3	311	0.00147848	0	11	13	0.0353698	0.0418006
Gao system 19	Rst HelicaseDUF2290	0.0115105	0	5	311	0.00428035	1	18	23	0.0578778	0.073955
PD T7 1	PT SspABCD	0.0115889	0	2	311	0.000516951	0	5	10	0.0160772	0.0321543
PD T7 5	PT SspABCD	0.0115889	0	2	311	0.000516951	0	5	10	0.0160772	0.0321543
AbiD	AbiU	0.0116617	0	3	311	0.00148882	0	12	12	0.0385852	0.0385852
BREX Type I	Shedu	0.012173	0	6	311	0.00602765	2	11	53	0.0353698	0.170418
QatABCD	Zorya Type I	0.0123882	0	12	311	0.018145	6	27	65	0.0868167	0.209003
RM Type IIG	RosmerTA	0.0126805	0	25	311	0.0495032	15	84	57	0.270096	0.18328
PD T7 3	dsr1	0.0127796	0	1	311	4.13561e-05	0	2	2	0.00643087	0.00643087
Paris Type II	Retron Type II A	0.0127796	0	1	311	4.13561e-05	0	1	4	0.00321543	0.0128617
AbiH	Druantia Type I	0.0127796	0	1	311	4.13561e-05	0	1	4	0.00321543	0.0128617
Bunzi	DISARM Type II	0.0127796	0	1	311	4.13561e-05	0	2	2	0.00643087	0.00643087
HerA DUF4297 (Gao system 20)	SoFic	0.0127796	0	1	311	4.13561e-05	0	2	2	0.00643087	0.00643087
Druantia Type III	Hachiman Type I	0.0127957	0	12	311	0.0182277	6	41	43	0.131833	0.138264
DRT Type IV	QatABCD	0.0134042	0	2	311	0.000558307	0	2	27	0.00643087	0.0868167
CRISPR-Cas Type I-E	Druantia Type I	0.0134618	0	3	311	0.00157153	0	38	4	0.122186	0.0128617
Argonaute Type III	Rst 3HP	0.0138478	0	5	311	0.00448713	1	31	14	0.0996785	0.0450161
AVAST Type V	Wadjet Type I	0.0139929	0	10	311	0.0141128	4	15	91	0.0482315	0.292605
QatABCD	Wadjet Type I	0.014427	0	15	311	0.025403	8	27	91	0.0868167	0.292605
DRT Type III	Druantia Type III	0.0144562	0	4	311	0.0029673	1	7	41	0.022508	0.131833
DRT Type III	TerY P	0.0144562	0	4	311	0.0029673	1	7	41	0.022508	0.131833
Disarm Type I	RM Type IIG	0.0149351	0	9	311	0.0121587	4	14	84	0.0450161	0.270096
Argonaute Type I	Dynamins	0.0154113	0	3	311	0.00165424	1	16	10	0.0514469	0.0321543
Gao system 19	PD lambda 5	0.0159222	0	3	311	0.00167492	1	18	9	0.0578778	0.0289389
PD T7 1	Wadjet Type II	0.015949	0	1	311	5.16951e-05	0	5	1	0.0160772	0.00321543
PD T7 5	Wadjet Type II	0.015949	0	1	311	5.16951e-05	0	5	1	0.0160772	0.00321543
RM Type I	RM Type IV	0.0162558	0	25	311	0.0506198	16	144	34	0.463023	0.109325
Tiamat	hma	0.0163414	0	2	311	0.000620341	0	6	10	0.0192926	0.0321543
Lamassu Type II	TerY P	0.0164425	0	3	311	0.0016956	1	4	41	0.0128617	0.131833
RM Type II	TerY P	0.0165614	0	18	311	0.0330642	10	78	41	0.250804	0.131833
CRISPR-Cas Type IV A	Zorya Type I	0.016625	0	5	311	0.00470425	1	7	65	0.022508	0.209003
Argonaute Type III	DRT Type IV	0.017376	0	2	311	0.000641019	0	31	2	0.0996785	0.00643087
Argonaute Type III	PD T4 1	0.017376	0	2	311	0.000641019	0	31	2	0.0996785	0.00643087
CBASS Type III	Tiamat	0.0176272	0	5	311	0.00477663	1	77	6	0.247588	0.0192926
BREX Type III	RM Type II	0.017987	0	8	311	0.0104838	3	13	78	0.0418006	0.250804
CRISPR-Cas Type IV A	Wadjet Type I	0.0179915	0	6	311	0.00658595	2	7	91	0.022508	0.292605
Mokosh Type I	Shedu	0.0182461	0	18	311	0.033426	10	61	53	0.196141	0.170418
Mokosh Type I	RosmerTA	0.018478	0	19	311	0.0359488	11	61	57	0.196141	0.18328
Argonaute Type III	PD lambda 2	0.018596	0	4	311	0.0032051	1	31	10	0.0996785	0.0321543
Mokosh Type I	Zorya Type I	0.0186108	0	21	311	0.0409942	13	61	65	0.196141	0.209003
PD T4 6	Rst DUF4238	0.0191083	0	1	311	6.20341e-05	0	3	2	0.0096463	0.00643087
AbiL	Olokun	0.0191083	0	1	311	6.20341e-05	0	2	3	0.00643087	0.0096463
Lamassu Type I	PD lambda 1	0.0191083	0	1	311	6.20341e-05	0	2	3	0.00643087	0.0096463
RM Type III	Zorya Type I	0.0191109	0	18	311	0.0336018	10	50	65	0.160772	0.209003
Argonaute Type I	CBASS Type III	0.0195014	0	9	311	0.0127377	4	16	77	0.0514469	0.247588
CRISPR-Cas Type I-F	RADAR	0.0204159	0	16	311	0.0289492	9	112	25	0.360129	0.0803859
Argonaute Type I	Druantia Type II	0.0206024	0	4	311	0.00330849	1	16	20	0.0514469	0.0643087
PD T4 1	RM Type IV	0.0206409	0	2	311	0.000703053	0	2	34	0.00643087	0.109325
Argonaute solo	RM Type IV	0.0206409	0	2	311	0.000703053	0	2	34	0.00643087	0.109325
Azaca	CRISPR-Cas Type I-F	0.020801	0	10	311	0.0150536	5	13	112	0.0418006	0.360129
CBASS Type I	Hachiman Type I	0.0208796	0	9	311	0.0128928	4	29	43	0.0932476	0.138264
Gao system 19	PD lambda 2	0.0209465	0	3	311	0.00186102	1	18	10	0.0578778	0.0321543
Gao system 19	Rst ATPase	0.0209465	0	3	311	0.00186102	1	18	10	0.0578778	0.0321543
Rst HelicaseDUF2290	Wadjet Type III	0.021208	0	2	311	0.000713392	0	23	3	0.073955	0.0096463
Old	PD T4 2	0.0215523	0	3	311	0.0018817	1	7	26	0.022508	0.0836013
RADAR	ShosTA	0.0216535	0	4	311	0.00336018	1	25	13	0.0803859	0.0418006
Disarm Type I	Mokosh Type I	0.0217303	0	7	311	0.00882952	3	14	61	0.0450161	0.196141
PT SspABCD	Retron Type III A	0.0217816	0	2	311	0.000723731	0	10	7	0.0321543	0.022508
CBASS Type I	Rst HelicaseDUF2290	0.0219337	0	6	311	0.00689612	2	29	23	0.0932476	0.073955
Dazbog	Gao system 29 RL	0.0222574	0	1	311	7.23731e-05	0	1	7	0.00321543	0.022508
Gao system 29 RL	SEFIR	0.0222574	0	1	311	7.23731e-05	0	7	1	0.022508	0.00321543
Old	Rst Hydrolase Tm	0.0222574	0	1	311	7.23731e-05	0	7	1	0.022508	0.00321543
BREX Type I	Mokosh Type I	0.0224999	0	6	311	0.00693748	2	11	61	0.0353698	0.196141
BREX Type V	CRISPR-Cas Type I-F	0.022643	0	6	311	0.00694782	2	6	112	0.0192926	0.360129
Gao system 19	Retron Type II A	0.022948	0	2	311	0.000744409	0	18	4	0.0578778	0.0128617
Argonaute Type III	TerY P	0.0232288	0	9	311	0.0131409	4	31	41	0.0996785	0.131833
CRISPR-Cas Type I-E	PD T7 1	0.0240707	0	3	311	0.00196441	1	38	5	0.122186	0.0160772
CRISPR-Cas Type I-E	PD T7 5	0.0240707	0	3	311	0.00196441	1	38	5	0.122186	0.0160772
PD T4 1	Pycsar	0.0241395	0	2	311	0.000765087	0	2	37	0.00643087	0.118971
Argonaute solo	Pycsar	0.0241395	0	2	311	0.000765087	0	2	37	0.00643087	0.118971
CRISPR-Cas Type I-E	Gao system 19	0.024408	0	6	311	0.00707189	2	38	18	0.122186	0.0578778
RM Type IIG	Tiamat	0.0244817	0	5	311	0.00521086	2	84	6	0.270096	0.0192926
BREX Type V	RM Type IIG	0.0244817	0	5	311	0.00521086	2	6	84	0.0192926	0.270096
Azaca	PrrC	0.0245379	0	4	311	0.00349459	1	13	26	0.0418006	0.0836013
CBASS Type III	Disarm Type I	0.0247254	0	8	311	0.0111455	3	77	14	0.247588	0.0450161
RADAR	Rst Sirtuin like	0.0247446	0	2	311	0.000775426	0	25	3	0.0803859	0.0096463
CRISPR-Cas Type I-E	DRT Type IV	0.0253559	0	2	311	0.000785765	0	38	2	0.122186	0.00643087
CRISPR-Cas Type I-E	Lit	0.0253559	0	2	311	0.000785765	0	38	2	0.122186	0.00643087
Retron Type II A	Rst DUF4238	0.0253965	0	1	311	8.27121e-05	0	4	2	0.0128617	0.00643087
Retron Type II A	SoFic	0.0253965	0	1	311	8.27121e-05	0	4	2	0.0128617	0.00643087
HerA DUF4297 (Gao system 20)	Retron Type II A	0.0253965	0	1	311	8.27121e-05	0	2	4	0.00643087	0.0128617
RosmerTA	Tiamat	0.0254699	0	4	311	0.00353594	1	57	6	0.18328	0.0192926
CBASS Type II	PT DndABCDE	0.025722	0	3	311	0.00201611	1	39	5	0.125402	0.0160772
Azaca	Tiamat	0.0265967	0	2	311	0.000806443	0	13	6	0.0418006	0.0192926
Shango	Wadjet Type I	0.0279155	0	16	311	0.0301072	9	32	91	0.102894	0.292605
Gabija	IetAS	0.0279554	0	42	311	0.0998749	31	138	70	0.44373	0.22508
Druantia Type III	QatABCD	0.0282953	0	8	311	0.0114453	4	41	27	0.131833	0.0868167
CRISPR-Cas Type IV A	MzaABCDE	0.0284876	0	3	311	0.00209882	1	7	29	0.022508	0.0932476
PsyrTA	Rst Sirtuin like	0.0285031	0	2	311	0.00083746	0	27	3	0.0868167	0.0096463
Borvo	PifA	0.0285031	0	2	311	0.00083746	0	9	9	0.0289389	0.0289389
Borvo	Paris Type II	0.0285255	0	1	311	9.30511e-05	0	9	1	0.0289389	0.00321543
Dpd	Olokun	0.0285255	0	1	311	9.30511e-05	0	3	3	0.0096463	0.0096463
PD lambda 5	Retron Type XI	0.0285255	0	1	311	9.30511e-05	0	9	1	0.0289389	0.00321543
CBASS Type III	Druantia Type II	0.0289873	0	10	311	0.0159221	5	77	20	0.247588	0.0643087
Argonaute Type III	RosmerTA	0.0295284	0	11	311	0.018269	6	31	57	0.0996785	0.18328
Argonaute Type I	IetAS	0.0300058	0	8	311	0.0115797	4	16	70	0.0514469	0.22508
RM Type III	Septu Type I	0.0301702	0	12	311	0.020678	6	50	40	0.160772	0.128617
AbiE	RosmerTA	0.0308333	0	17	311	0.0330021	10	56	57	0.180064	0.18328
DRT Type II	Disarm Type I	0.0310317	0	3	311	0.00217119	1	15	14	0.0482315	0.0450161
BREX Type I	RM Type IIG	0.0313613	0	7	311	0.00955325	3	11	84	0.0353698	0.270096
PD T7 1	SoFic	0.0316445	0	1	311	0.00010339	0	5	2	0.0160772	0.00643087
PD T7 4	PT SspFGH	0.0316445	0	1	311	0.00010339	0	5	2	0.0160772	0.00643087
PD T7 5	SoFic	0.0316445	0	1	311	0.00010339	0	5	2	0.0160772	0.00643087
Paris Type II	Rst ATPase	0.0316445	0	1	311	0.00010339	0	1	10	0.00321543	0.0321543
Lit	PD T7 1	0.0316445	0	1	311	0.00010339	0	2	5	0.00643087	0.0160772
Lit	PD T7 5	0.0316445	0	1	311	0.00010339	0	2	5	0.00643087	0.0160772
PD lambda 2	Paris Type II	0.0316445	0	1	311	0.00010339	0	10	1	0.0321543	0.00321543
Abi2	AbiE	0.0316595	0	6	311	0.0075268	2	13	56	0.0418006	0.180064
Pycsar	hma	0.0325871	0	4	311	0.00382544	1	37	10	0.118971	0.0321543
BREX Type I	RM Type IV	0.0336894	0	4	311	0.00386679	1	11	34	0.0353698	0.109325
Argonaute Type III	DRT Type III	0.0336911	0	3	311	0.00224357	1	31	7	0.0996785	0.022508
DRT Type II	RADAR	0.0339684	0	4	311	0.00387713	1	15	25	0.0482315	0.0803859
BREX Type I	RM Type I	0.0340864	0	10	311	0.016377	5	11	144	0.0353698	0.463023
Borvo	Dynamins	0.0345358	0	2	311	0.000930511	0	9	10	0.0289389	0.0321543
Borvo	Rst ATPase	0.0345358	0	2	311	0.000930511	0	9	10	0.0289389	0.0321543
Dynamins	PifA	0.0345358	0	2	311	0.000930511	0	10	9	0.0321543	0.0289389
PrrC	RM Type I	0.035397	0	19	311	0.0387093	12	26	144	0.0836013	0.463023
AbiE	Dynamins	0.0359915	0	5	311	0.00578985	2	56	10	0.180064	0.0321543
Disarm Type I	Septu Type I	0.0359915	0	5	311	0.00578985	2	14	40	0.0450161	0.128617
PD T4 2	Shedu	0.036022	0	9	311	0.0142472	4	26	53	0.0836013	0.170418
RM Type I	RosmerTA	0.036318	0	36	311	0.0848626	26	144	57	0.463023	0.18328
AbiE	Argonaute Type II	0.036465	0	3	311	0.00231594	1	56	4	0.180064	0.0128617
PD T4 6	Retron Type II A	0.0378526	0	1	311	0.000124068	0	3	4	0.0096463	0.0128617
AbiD	Retron Type XI	0.0378526	0	1	311	0.000124068	0	12	1	0.0385852	0.00321543
Paris Type I	Retron Type II A	0.0378526	0	1	311	0.000124068	0	3	4	0.0096463	0.0128617
SoFic	Tiamat	0.0378526	0	1	311	0.000124068	0	2	6	0.00643087	0.0192926
BREX Type V	Lamassu Type I	0.0378526	0	1	311	0.000124068	0	6	2	0.0192926	0.00643087
HerA DUF4297 (Gao system 20)	Tiamat	0.0378526	0	1	311	0.000124068	0	2	6	0.00643087	0.0192926
Argonaute Type II	RosmerTA	0.0381013	0	3	311	0.0023573	1	4	57	0.0128617	0.18328
Druantia Type III	RM Type IV	0.0382819	0	9	311	0.0144126	4	41	34	0.131833	0.109325
AVAST Type V	PrrC	0.0383142	0	4	311	0.00403222	1	15	26	0.0482315	0.0836013
Pycsar	RM Type I	0.039165	0	25	311	0.0550863	17	37	144	0.118971	0.463023
BREX Type III	Wadjet Type I	0.0393048	0	8	311	0.0122311	4	13	91	0.0418006	0.292605
CRISPR-Cas Type I-C	IetAS	0.0397728	0	6	311	0.00796104	2	11	70	0.0353698	0.22508
CBASS Type II	Wadjet Type I	0.0400708	0	18	311	0.0366932	11	39	91	0.125402	0.292605
Shedu	Wadjet Type I	0.0402141	0	23	311	0.0498651	16	53	91	0.170418	0.292605
DRT Type IV	Lamassu family	0.0402736	0	2	311	0.00101322	0	2	49	0.00643087	0.157556
MzaABCDE	TerY P	0.0402804	0	8	311	0.0122931	4	29	41	0.0932476	0.131833
RM Type I	RM Type III	0.0404392	0	32	311	0.0744409	23	144	50	0.463023	0.160772
Gao system 19	Hachiman Type I	0.040608	0	6	311	0.0080024	2	18	43	0.0578778	0.138264
CBASS Type II	Tiamat	0.0406248	0	3	311	0.00241933	1	39	6	0.125402	0.0192926
Abi2	Retron Type XI	0.0409417	0	1	311	0.000134407	0	13	1	0.0418006	0.00321543
IetAS	RM Type IIG	0.0411466	0	27	311	0.0607934	19	70	84	0.22508	0.270096
RM Type III	Thoeris Type I	0.0413802	0	4	311	0.00413561	1	50	8	0.160772	0.0257235
RM Type III	Rst DUF4238	0.0417606	0	2	311	0.0010339	0	50	2	0.160772	0.00643087
Dynamins	RM Type II	0.0418817	0	6	311	0.00806443	3	10	78	0.0321543	0.250804
IetAS	Pycsar	0.0426594	0	14	311	0.0267781	8	70	37	0.22508	0.118971
AbiE	Disarm Type I	0.0427446	0	6	311	0.00810579	3	56	14	0.180064	0.0450161
CRISPR-Cas Type I-F	PD T4 8	0.0427446	0	6	311	0.00810579	3	112	7	0.360129	0.022508
PD T4 8	RM Type IIG	0.0428113	0	5	311	0.00607934	2	7	84	0.022508	0.270096
BREX Type I	Pycsar	0.0436068	0	4	311	0.00420798	1	11	37	0.0353698	0.118971
PD T7 3	Retron Type III A	0.044021	0	1	311	0.000144746	0	2	7	0.00643087	0.022508
Retron Type III A	dsr1	0.044021	0	1	311	0.000144746	0	7	2	0.022508	0.00643087
CRISPR-Cas Type IV A	HerA DUF4297 (Gao system 20)	0.044021	0	1	311	0.000144746	0	7	2	0.022508	0.00643087
CRISPR-Cas Type IV A	SoFic	0.044021	0	1	311	0.000144746	0	7	2	0.022508	0.00643087
DRT Type III	SoFic	0.044021	0	1	311	0.000144746	0	7	2	0.022508	0.00643087
Lamassu Type I	PD T4 8	0.044021	0	1	311	0.000144746	0	2	7	0.00643087	0.022508
Abi2	BREX Type II	0.0447954	0	2	311	0.00107526	0	13	8	0.0418006	0.0257235
Druantia Type I	PD T4 2	0.0447954	0	2	311	0.00107526	0	4	26	0.0128617	0.0836013
Lamassu family	PT DndABCDE	0.0454648	0	3	311	0.00253306	1	49	5	0.157556	0.0160772
AVAST Type V	CRISPR-Cas Type IV A	0.0455665	0	2	311	0.0010856	0	15	7	0.0482315	0.022508
Lamassu Type I	Shedu	0.0463426	0	2	311	0.00109594	0	2	53	0.00643087	0.170418
BREX Type III	Shango	0.0465668	0	4	311	0.00430103	1	13	32	0.0418006	0.102894
AVAST Type V	AbiH	0.0470904	0	1	311	0.000155085	0	15	1	0.0482315	0.00321543
RM Type III	upx	0.047755	0	3	311	0.00258475	1	50	5	0.160772	0.0160772
Lamassu Type II	PsyrTA	0.0479091	0	2	311	0.00111661	0	4	27	0.0128617	0.0868167
RM Type IV	dCTPase	0.0492355	0	5	311	0.00632748	2	34	18	0.109325	0.0578778
Shedu	Thoeris Type I	0.0492895	0	4	311	0.00438374	1	53	8	0.170418	0.0257235
Lit	Thoeris Type I	0.05015	0	1	311	0.000165424	0	2	8	0.00643087	0.0257235
Paris Type I	Pycsar	0.0502947	0	2	311	0.00114763	0	3	37	0.0096463	0.118971
CRISPR-Cas Type IV A	Mokosh Type I	0.0503328	0	4	311	0.00441476	1	7	61	0.022508	0.196141
DRT Type III	Mokosh Type I	0.0503328	0	4	311	0.00441476	1	7	61	0.022508	0.196141
Retron Type III A	Retron Type IV	0.0510993	0	2	311	0.00115797	0	7	16	0.022508	0.0514469
Argonaute Type I	PsyrTA	0.0520983	0	4	311	0.00446646	1	16	27	0.0514469	0.0868167
PD T4 2	PT SspABCD	0.0525021	0	3	311	0.00268814	1	26	10	0.0836013	0.0321543
PD T4 2	Rst ATPase	0.0525021	0	3	311	0.00268814	1	26	10	0.0836013	0.0321543
PD T4 1	RosmerTA	0.0527223	0	2	311	0.00117865	0	2	57	0.00643087	0.18328
PD T4 2	Septu Type I	0.0529496	0	7	311	0.0107526	3	26	40	0.0836013	0.128617
PD T7 4	Rst HelicaseDUF2290	0.0535406	0	2	311	0.00118899	0	5	23	0.0160772	0.073955
Lamassu family	PD lambda 5	0.0553606	0	4	311	0.00455951	1	49	9	0.157556	0.0289389
CRISPR-Cas Type I-E	Gao system 29 RL	0.0554555	0	3	311	0.00275018	1	38	7	0.122186	0.022508
Lamassu family	PrrC	0.055858	0	8	311	0.0131719	4	49	26	0.157556	0.0836013
AbiE	DRT Type II	0.056003	0	6	311	0.00868477	3	56	15	0.180064	0.0482315
Dynamins	RM Type IIG	0.056003	0	6	311	0.00868477	3	10	84	0.0321543	0.270096
AVAST Type IV	Tiamat	0.0562398	0	1	311	0.000186102	0	3	6	0.0096463	0.0192926
SEFIR	dCTPase	0.0562398	0	1	311	0.000186102	0	1	18	0.00321543	0.0578778
BREX Type V	PD lambda 1	0.0562398	0	1	311	0.000186102	0	6	3	0.0192926	0.0096463
Borvo	HerA DUF4297 (Gao system 20)	0.0562398	0	1	311	0.000186102	0	9	2	0.0289389	0.00643087
Bunzi	PifA	0.0562398	0	1	311	0.000186102	0	2	9	0.00643087	0.0289389
Gao system 19	Rst Hydrolase Tm	0.0562398	0	1	311	0.000186102	0	18	1	0.0578778	0.00321543
HerA DUF4297 (Gao system 20)	PD lambda 5	0.0562398	0	1	311	0.000186102	0	2	9	0.00643087	0.0289389
PD lambda 5	dsr1	0.0562398	0	1	311	0.000186102	0	9	2	0.0289389	0.00643087
AbiU	Rst ATPase	0.0576991	0	2	311	0.00124068	0	12	10	0.0385852	0.0321543
CRISPR-Cas Type I-C	Gabija	0.0591104	0	9	311	0.0156946	5	11	138	0.0353698	0.44373
HerA DUF4297 (Gao system 20)	Mokosh Type I	0.0593931	0	2	311	0.00126136	0	2	61	0.00643087	0.196141
CBASS Type III	MzaABCDE	0.0596883	0	12	311	0.023087	7	77	29	0.247588	0.0932476
CBASS Type III	Rst 3HP	0.0616486	0	7	311	0.0111455	3	77	14	0.247588	0.0450161
AbiL	Dynamins	0.0622907	0	1	311	0.00020678	0	2	10	0.00643087	0.0321543
SoFic	hma	0.0622907	0	1	311	0.00020678	0	2	10	0.00643087	0.0321543
Dynamins	Lamassu Type I	0.0622907	0	1	311	0.00020678	0	10	2	0.0321543	0.00643087
HerA DUF4297 (Gao system 20)	hma	0.0622907	0	1	311	0.00020678	0	2	10	0.00643087	0.0321543
Argonaute Type II	IetAS	0.062647	0	3	311	0.00289492	1	4	70	0.0128617	0.22508
CRISPR-Cas Type I-F	RM Type III	0.062656	0	25	311	0.0578985	18	112	50	0.360129	0.160772
DRT Type III	dCTPase	0.0628318	0	2	311	0.00130272	0	7	18	0.022508	0.0578778
Argonaute Type III	Zorya Type I	0.0636405	0	11	311	0.0208331	6	31	65	0.0996785	0.209003
CRISPR-Cas Type I-F	dCTPase	0.0638152	0	11	311	0.0208435	6	112	18	0.360129	0.0578778
Druantia Type I	Shango	0.064576	0	2	311	0.00132339	0	4	32	0.0128617	0.102894
Disarm Type I	RM Type II	0.0650614	0	7	311	0.0112902	4	14	78	0.0450161	0.250804
DRT Type III	Rst Sirtuin like	0.0653017	0	1	311	0.000217119	0	7	3	0.022508	0.0096463
PD lambda 1	PD T4 8	0.0653017	0	1	311	0.000217119	0	3	7	0.0096463	0.022508
Dpd	Hachiman Type I	0.0654541	0	2	311	0.00133373	0	3	43	0.0096463	0.138264
AbiU	CBASS Type II	0.0657916	0	4	311	0.00483866	2	12	39	0.0385852	0.125402
PD T4 1	Zorya Type I	0.0663363	0	2	311	0.00134407	0	2	65	0.00643087	0.209003
PD T4 2	PD T7 1	0.0663363	0	2	311	0.00134407	0	26	5	0.0836013	0.0160772
PD T4 2	PD T7 5	0.0663363	0	2	311	0.00134407	0	26	5	0.0836013	0.0160772
PD T4 2	PT DndABCDE	0.0663363	0	2	311	0.00134407	0	26	5	0.0836013	0.0160772
Argonaute solo	Zorya Type I	0.0663363	0	2	311	0.00134407	0	2	65	0.00643087	0.209003
CRISPR-Cas Type IV A	Druantia Type III	0.0663971	0	3	311	0.0029673	1	7	41	0.022508	0.131833
CRISPR-Cas Type IV A	TerY P	0.0663971	0	3	311	0.0029673	1	7	41	0.022508	0.131833
CRISPR-Cas Type I-F	QatABCD	0.0667134	0	15	311	0.0312652	10	112	27	0.360129	0.0868167
AbiD	AbiE	0.0676504	0	5	311	0.00694782	2	12	56	0.0385852	0.180064
BREX Type I	Lamassu Type I	0.068303	0	1	311	0.000227458	0	11	2	0.0353698	0.00643087
CRISPR-Cas Type I-C	PT SspFGH	0.068303	0	1	311	0.000227458	0	11	2	0.0353698	0.00643087
CBASS Type III	Gabija	0.0688113	0	43	311	0.109862	34	77	138	0.247588	0.44373
PifA	Shedu	0.0694806	0	4	311	0.00493171	2	9	53	0.0289389	0.170418
Hachiman Type II	QatABCD	0.0708061	0	2	311	0.00139577	0	5	27	0.0160772	0.0868167
Pycsar	ShosTA	0.0711537	0	4	311	0.00497307	2	37	13	0.118971	0.0418006
Retron Type VIII	Rst HelicaseDUF2290	0.0712947	0	1	311	0.000237797	0	1	23	0.00321543	0.073955
Lamassu Type II	RM Type IV	0.0717116	0	2	311	0.00140611	0	4	34	0.0128617	0.109325
QatABCD	RM Type III	0.0726558	0	8	311	0.0139577	4	27	50	0.0868167	0.160772
AbiE	Pycsar	0.0741032	0	11	311	0.0214224	7	56	37	0.180064	0.118971
Gao system 29 RL	Hachiman Type I	0.0741965	0	3	311	0.00311204	1	7	43	0.022508	0.138264
PD T4 6	Thoeris Type I	0.0742768	0	1	311	0.000248136	0	3	8	0.0096463	0.0257235
AbiD	DISARM Type II	0.0742768	0	1	311	0.000248136	0	12	2	0.0385852	0.00643087
AbiD	Kiwa	0.0742768	0	1	311	0.000248136	0	12	2	0.0385852	0.00643087
AbiU	DISARM Type II	0.0742768	0	1	311	0.000248136	0	12	2	0.0385852	0.00643087
AbiU	Kiwa	0.0742768	0	1	311	0.000248136	0	12	2	0.0385852	0.00643087
Retron Type II A	Tiamat	0.0742768	0	1	311	0.000248136	0	4	6	0.0128617	0.0192926
Lamassu family	PT SspABCD	0.0749931	0	4	311	0.00506612	2	49	10	0.157556	0.0321543
HerA DUF4297 (Gao system 20)	IetAS	0.0753709	0	2	311	0.00144746	0	2	70	0.00643087	0.22508
CBASS Type III	PsyrTA	0.0754592	0	11	311	0.0214948	7	77	27	0.247588	0.0868167
Rst 3HP	Zorya Type I	0.0757064	0	6	311	0.0094085	3	14	65	0.0450161	0.209003
AbiD	Druantia Type III	0.0758603	0	4	311	0.0050868	2	12	41	0.0385852	0.131833
AbiU	Druantia Type III	0.0758603	0	4	311	0.0050868	2	12	41	0.0385852	0.131833
RosmerTA	Wadjet Type I	0.0763035	0	23	311	0.0536285	17	57	91	0.18328	0.292605
PD lambda 5	RM Type IV	0.0770764	0	3	311	0.00316374	1	9	34	0.0289389	0.109325
PD T7 4	PT DndABCDE	0.0772494	0	1	311	0.000258475	0	5	5	0.0160772	0.0160772
RADAR	Retron Type XI	0.0772494	0	1	311	0.000258475	0	25	1	0.0803859	0.00321543
CBASS Type III	RM Type II	0.0774414	0	26	311	0.0620961	19	77	78	0.247588	0.250804
RM Type IV	Wadjet Type I	0.0774558	0	15	311	0.0319889	10	34	91	0.109325	0.292605
PifA	RM Type II	0.0781115	0	5	311	0.00725799	2	9	78	0.0289389	0.250804
CBASS Type III	Druantia Type I	0.078242	0	3	311	0.00318442	1	77	4	0.247588	0.0128617
PifA	Retron Type IV	0.0790884	0	2	311	0.00148882	0	9	16	0.0289389	0.0514469
Argonaute Type III	Rst ATPase	0.0794153	0	3	311	0.0032051	1	31	10	0.0996785	0.0321543
Argonaute Type III	hma	0.0794153	0	3	311	0.0032051	1	31	10	0.0996785	0.0321543
PrrC	Shedu	0.0795417	0	8	311	0.0142472	4	26	53	0.0836013	0.170418
Argonaute Type III	Pycsar	0.0795582	0	7	311	0.0118589	4	31	37	0.0996785	0.118971
PD T4 2	Rst Hydrolase Tm	0.0802124	0	1	311	0.000268814	0	26	1	0.0836013	0.00321543
PD T4 2	ppl	0.0802124	0	1	311	0.000268814	0	26	1	0.0836013	0.00321543
Abi2	PD T7 3	0.0802124	0	1	311	0.000268814	0	13	2	0.0418006	0.00643087
Abi2	dsr1	0.0802124	0	1	311	0.000268814	0	13	2	0.0418006	0.00643087
PrrC	Retron VI	0.0802124	0	1	311	0.000268814	0	26	1	0.0836013	0.00321543
Azaca	HerA DUF4297 (Gao system 20)	0.0802124	0	1	311	0.000268814	0	13	2	0.0418006	0.00643087
Azaca	Rst DUF4238	0.0802124	0	1	311	0.000268814	0	13	2	0.0418006	0.00643087
Azaca	SoFic	0.0802124	0	1	311	0.000268814	0	13	2	0.0418006	0.00643087
Dpd	Lamassu family	0.0819135	0	2	311	0.00151984	0	3	49	0.0096463	0.157556
Lamassu family	Rst Sirtuin like	0.0819135	0	2	311	0.00151984	0	49	3	0.157556	0.0096463
Druantia Type I	Pycsar	0.0828621	0	2	311	0.00153017	0	4	37	0.0128617	0.118971
AbiH	PsyrTA	0.083166	0	1	311	0.000279153	0	1	27	0.00321543	0.0868167
Borvo	PD T4 6	0.083166	0	1	311	0.000279153	0	9	3	0.0289389	0.0096463
Borvo	Paris Type I	0.083166	0	1	311	0.000279153	0	9	3	0.0289389	0.0096463
Abi2	RM Type I	0.0832339	0	10	311	0.0193546	6	13	144	0.0418006	0.463023
CBASS Type III	RM Type I	0.0841219	0	44	311	0.114639	36	77	144	0.247588	0.463023
CRISPR-Cas Type I-E	Hachiman Type I	0.0841821	0	9	311	0.016894	5	38	43	0.122186	0.138264
AbiE	IetAS	0.0847377	0	18	311	0.0405289	13	56	70	0.180064	0.22508
DRT Type II	Rst ATPase	0.0847693	0	2	311	0.00155085	0	15	10	0.0482315	0.0321543
Hachiman Type II	RM Type I	0.0847822	0	5	311	0.00744409	2	5	144	0.0160772	0.463023
PD T4 1	Rst 3HP	0.0861101	0	1	311	0.000289492	0	2	14	0.00643087	0.0450161
Bunzi	Disarm Type I	0.0861101	0	1	311	0.000289492	0	2	14	0.00643087	0.0450161
CRISPR-Cas Type IV A	Retron Type II A	0.0861101	0	1	311	0.000289492	0	7	4	0.022508	0.0128617
DISARM Type II	Disarm Type I	0.0861101	0	1	311	0.000289492	0	2	14	0.00643087	0.0450161
RM Type IIG	RM Type III	0.0871152	0	19	311	0.0434239	14	84	50	0.270096	0.160772
Argonaute Type III	Mokosh Type I	0.0875041	0	10	311	0.0195511	6	31	61	0.0996785	0.196141
Argonaute Type III	CRISPR-Cas Type I-E	0.0884929	0	7	311	0.0121794	4	31	38	0.0996785	0.122186
CRISPR-Cas Type I-E	RADAR	0.0885247	0	6	311	0.00982207	3	38	25	0.122186	0.0803859
Argonaute solo	CBASS Type III	0.0886233	0	2	311	0.00159221	0	2	77	0.00643087	0.247588
BREX Type I	Rst 3HP	0.0886233	0	2	311	0.00159221	0	11	14	0.0353698	0.0450161
CBASS Type III	PD T4 1	0.0886233	0	2	311	0.00159221	0	77	2	0.247588	0.00643087
MzaABCDE	Rst Hydrolase Tm	0.0890448	0	1	311	0.000299831	0	29	1	0.0932476	0.00321543
AbiU	Mokosh Type I	0.0893911	0	5	311	0.00756816	2	12	61	0.0385852	0.196141
ShosTA	Wadjet Type I	0.0899852	0	7	311	0.0122311	4	13	91	0.0418006	0.292605
CRISPR-Cas Type I-F	PrrC	0.090388	0	14	311	0.0301072	9	112	26	0.360129	0.0836013
Gabija	RM Type I	0.0905129	0	74	311	0.205457	64	138	144	0.44373	0.463023
PD T4 1	RM Type II	0.0905696	0	2	311	0.00161289	1	2	78	0.00643087	0.250804
Abi2	AbiU	0.0905696	0	2	311	0.00161289	1	13	12	0.0418006	0.0385852
Argonaute solo	RM Type II	0.0905696	0	2	311	0.00161289	1	2	78	0.00643087	0.250804
Gabija	Rst HelicaseDUF2290	0.0910507	0	15	311	0.032816	10	138	23	0.44373	0.073955
AVAST Type IV	hma	0.0919701	0	1	311	0.00031017	0	3	10	0.0096463	0.0321543
AVAST Type V	Rst DUF4238	0.0919701	0	1	311	0.00031017	0	15	2	0.0482315	0.00643087
PD T4 7	PT SspABCD	0.0919701	0	1	311	0.00031017	0	3	10	0.0096463	0.0321543
Paris Type I	Rst ATPase	0.0919701	0	1	311	0.00031017	0	3	10	0.0096463	0.0321543
PD lambda 2	PD T4 6	0.0919701	0	1	311	0.00031017	0	10	3	0.0321543	0.0096463
PD lambda 2	Paris Type I	0.0919701	0	1	311	0.00031017	0	10	3	0.0321543	0.0096463
PD lambda 2	Retron Type V	0.0919701	0	1	311	0.00031017	0	10	3	0.0321543	0.0096463
AbiE	RM Type I	0.0920464	0	33	311	0.0833738	26	56	144	0.180064	0.463023
Lamassu family	RM Type IV	0.0920736	0	9	311	0.0172248	5	49	34	0.157556	0.109325
AVAST Type V	RM Type I	0.0922936	0	11	311	0.0223323	7	15	144	0.0482315	0.463023
AVAST Type IV	Shedu	0.0935125	0	2	311	0.0016439	1	3	53	0.0096463	0.170418
Retron Type V	Shedu	0.0935125	0	2	311	0.0016439	1	3	53	0.0096463	0.170418
Olokun	Shedu	0.0935125	0	2	311	0.0016439	1	3	53	0.0096463	0.170418
PD T7 1	Shango	0.0944996	0	2	311	0.00165424	1	5	32	0.0160772	0.102894
PD T7 5	Shango	0.0944996	0	2	311	0.00165424	1	5	32	0.0160772	0.102894
PT SspABCD	Retron Type IV	0.0944996	0	2	311	0.00165424	1	10	16	0.0321543	0.0514469
Argonaute Type I	hma	0.0944996	0	2	311	0.00165424	1	16	10	0.0514469	0.0321543
Argonaute Type III	IetAS	0.0945182	0	11	311	0.0224357	7	31	70	0.0996785	0.22508
Abi2	Druantia Type III	0.0947305	0	4	311	0.0055107	2	13	41	0.0418006	0.131833
Argonaute Type III	SEFIR	0.0948861	0	1	311	0.00032051	0	31	1	0.0996785	0.00321543
AbiE	BREX Type V	0.0953481	0	3	311	0.00347391	1	56	6	0.180064	0.0192926
AbiE	Tiamat	0.0953481	0	3	311	0.00347391	1	56	6	0.180064	0.0192926
CRISPR-Cas Type I-F	Dpd	0.0953481	0	3	311	0.00347391	1	112	3	0.360129	0.0096463
CRISPR-Cas Type I-F	PD T4 6	0.0953481	0	3	311	0.00347391	1	112	3	0.360129	0.0096463
Gao system 29 RL	Rst HelicaseDUF2290	0.0954897	0	2	311	0.00166458	1	7	23	0.022508	0.073955
BREX Type III	PrrC	0.0966243	0	3	311	0.00349459	1	13	26	0.0418006	0.0836013
RM Type IIG	Shango	0.0967887	0	13	311	0.0277913	9	84	32	0.270096	0.102894
CBASS Type II	Pycsar	0.0969765	0	8	311	0.0149192	5	39	37	0.125402	0.118971
CBASS Type III	Old	0.0976622	0	4	311	0.00557273	2	77	7	0.247588	0.022508
Argonaute Type III	BREX Type I	0.0985515	0	3	311	0.0035256	1	31	11	0.0996785	0.0353698
Borvo	RM Type IIG	0.0989901	0	5	311	0.0078163	2	9	84	0.0289389	0.270096
BREX Type I	PD lambda 1	0.10069	0	1	311	0.000341188	0	11	3	0.0353698	0.0096463
BREX Type I	Rst Sirtuin like	0.10069	0	1	311	0.000341188	0	11	3	0.0353698	0.0096463
CRISPR-Cas Type I-C	Dpd	0.10069	0	1	311	0.000341188	0	11	3	0.0353698	0.0096463
CRISPR-Cas Type I-C	Olokun	0.10069	0	1	311	0.000341188	0	11	3	0.0353698	0.0096463
Old	RM Type II	0.101136	0	4	311	0.0056451	2	7	78	0.022508	0.250804
Bunzi	RM Type IIG	0.102502	0	2	311	0.00173695	1	2	84	0.00643087	0.270096
RM Type IV	Retron Type XI	0.103578	0	1	311	0.000351527	0	34	1	0.109325	0.00321543
RM Type IV	SEFIR	0.103578	0	1	311	0.000351527	0	34	1	0.109325	0.00321543
Dazbog	RM Type IV	0.103578	0	1	311	0.000351527	0	1	34	0.00321543	0.109325
CBASS Type III	IetAS	0.103944	0	23	311	0.0557273	17	77	70	0.247588	0.22508
Argonaute Type II	Gabija	0.104158	0	4	311	0.00570714	2	4	138	0.0128617	0.44373
CRISPR-Cas Type IV A	RM Type III	0.104426	0	3	311	0.00361866	1	7	50	0.022508	0.160772
IetAS	PT DndABCDE	0.104426	0	3	311	0.00361866	1	70	5	0.22508	0.0160772
Mokosh Type I	RM Type IIG	0.104985	0	22	311	0.0529771	16	61	84	0.196141	0.270096
BREX Type I	CRISPR-Cas Type I-F	0.105355	0	7	311	0.0127377	4	11	112	0.0353698	0.360129
RosmerTA	Wadjet Type III	0.10555	0	2	311	0.00176797	1	57	3	0.18328	0.0096463
Dpd	RosmerTA	0.10555	0	2	311	0.00176797	1	3	57	0.0096463	0.18328
CBASS Type II	IetAS	0.105574	0	13	311	0.0282255	9	39	70	0.125402	0.22508
DRT Type III	PD T7 1	0.106457	0	1	311	0.000361866	0	7	5	0.022508	0.0160772
DRT Type III	PD T7 5	0.106457	0	1	311	0.000361866	0	7	5	0.022508	0.0160772
Hachiman Type I	Lamassu Type II	0.106572	0	2	311	0.00177831	1	43	4	0.138264	0.0128617
Hachiman Type I	ShosTA	0.107735	0	4	311	0.00577951	2	43	13	0.138264	0.0418006
AbiE	hma	0.108251	0	4	311	0.00578985	2	56	10	0.180064	0.0321543
PD T4 8	RM Type I	0.109077	0	6	311	0.0104217	3	7	144	0.022508	0.463023
CRISPR-Cas Type IV A	RM Type I	0.109077	0	6	311	0.0104217	3	7	144	0.022508	0.463023
RM Type II	Rst ATPase	0.109086	0	5	311	0.00806443	3	78	10	0.250804	0.0321543
AVAST Type IV	AbiD	0.109326	0	1	311	0.000372205	0	3	12	0.0096463	0.0385852
SoFic	dCTPase	0.109326	0	1	311	0.000372205	0	2	18	0.00643087	0.0578778
Borvo	Retron Type II A	0.109326	0	1	311	0.000372205	0	9	4	0.0289389	0.0128617
Gao system 19	SoFic	0.109326	0	1	311	0.000372205	0	18	2	0.0578778	0.00643087
PD lambda 5	Retron Type II A	0.109326	0	1	311	0.000372205	0	9	4	0.0289389	0.0128617
RADAR	Retron Type III A	0.109652	0	2	311	0.00180933	1	25	7	0.0803859	0.022508
CBASS Type I	QatABCD	0.110382	0	5	311	0.00809545	3	29	27	0.0932476	0.0868167
CRISPR-Cas Type I-F	DRT Type III	0.110816	0	5	311	0.00810579	3	112	7	0.360129	0.022508
RM Type II	Wadjet Type I	0.110967	0	29	311	0.0733863	23	78	91	0.250804	0.292605
Paris Type II	Pycsar	0.112187	0	1	311	0.000382544	0	1	37	0.00321543	0.118971
Pycsar	Retron Type XII	0.112187	0	1	311	0.000382544	0	37	1	0.118971	0.00321543
Pycsar	SEFIR	0.112187	0	1	311	0.000382544	0	37	1	0.118971	0.00321543
AbiH	Pycsar	0.112187	0	1	311	0.000382544	0	1	37	0.00321543	0.118971
Lamassu family	RM Type II	0.113299	0	17	311	0.0395157	12	49	78	0.157556	0.250804
CRISPR-Cas Type I-E	DRT Type II	0.113468	0	4	311	0.00589324	2	38	15	0.122186	0.0482315
Argonaute Type II	Wadjet Type I	0.113829	0	3	311	0.0037634	1	4	91	0.0128617	0.292605
RM Type IIG	Zorya Type I	0.114799	0	23	311	0.056451	18	84	65	0.270096	0.209003
IetAS	RM Type II	0.114799	0	23	311	0.056451	18	70	78	0.22508	0.250804
AbiH	CRISPR-Cas Type I-E	0.115038	0	1	311	0.000392883	0	1	38	0.00321543	0.122186
CRISPR-Cas Type I-E	Wadjet Type II	0.115038	0	1	311	0.000392883	0	38	1	0.122186	0.00321543
CBASS Type III	PD T4 2	0.115051	0	10	311	0.0206987	6	77	26	0.247588	0.0836013
CRISPR-Cas Type I-E	QatABCD	0.115914	0	6	311	0.0106078	3	38	27	0.122186	0.0868167
Lamassu Type II	RM Type I	0.11665	0	4	311	0.00595527	2	4	144	0.0128617	0.463023
PD T4 1	Wadjet Type I	0.116928	0	2	311	0.0018817	1	2	91	0.00643087	0.292605
PD T4 2	Retron Type III A	0.116928	0	2	311	0.0018817	1	26	7	0.0836013	0.022508
Argonaute solo	Wadjet Type I	0.116928	0	2	311	0.0018817	1	2	91	0.00643087	0.292605
DISARM Type II	Wadjet Type I	0.116928	0	2	311	0.0018817	1	2	91	0.00643087	0.292605
DRT Type IV	Wadjet Type I	0.116928	0	2	311	0.0018817	1	2	91	0.00643087	0.292605
Disarm Type I	RosmerTA	0.116974	0	5	311	0.00825054	3	14	57	0.0450161	0.18328
AVAST Type IV	Azaca	0.11788	0	1	311	0.000403222	0	3	13	0.0096463	0.0418006
AVAST Type IV	ShosTA	0.11788	0	1	311	0.000403222	0	3	13	0.0096463	0.0418006
CBASS Type II	Retron Type XII	0.11788	0	1	311	0.000403222	0	39	1	0.125402	0.00321543
Dynamins	Pycsar	0.117954	0	3	311	0.00382544	1	10	37	0.0321543	0.118971
CBASS Type III	RosmerTA	0.118519	0	19	311	0.0453779	14	77	57	0.247588	0.18328
Argonaute Type III	Druantia Type III	0.118536	0	7	311	0.0131409	4	31	41	0.0996785	0.131833
AbiU	Argonaute Type III	0.119342	0	3	311	0.00384611	1	12	31	0.0385852	0.0996785
CRISPR-Cas Type I-E	Septu Type I	0.120213	0	8	311	0.0157153	5	38	40	0.122186	0.128617
Mokosh Type I	MzaABCDE	0.120315	0	9	311	0.0182897	6	61	29	0.196141	0.0932476
AbiH	Septu Type I	0.120713	0	1	311	0.000413561	0	1	40	0.00321543	0.128617
Retron Type II A	Rst ATPase	0.120713	0	1	311	0.000413561	0	4	10	0.0128617	0.0321543
Retron Type II A	hma	0.120713	0	1	311	0.000413561	0	4	10	0.0128617	0.0321543
BstA	Druantia Type II	0.120713	0	1	311	0.000413561	0	2	20	0.00643087	0.0643087
PD lambda 2	Retron Type II A	0.120713	0	1	311	0.000413561	0	10	4	0.0321543	0.0128617
PrrC	Septu Type I	0.121378	0	6	311	0.0107526	3	26	40	0.0836013	0.128617
PifA	Zorya Type I	0.121497	0	4	311	0.00604832	2	9	65	0.0289389	0.209003
CBASS Type I	ShosTA	0.122836	0	3	311	0.00389781	1	29	13	0.0932476	0.0418006
SEFIR	TerY P	0.123537	0	1	311	0.0004239	0	1	41	0.00321543	0.131833
Druantia Type III	SEFIR	0.123537	0	1	311	0.0004239	0	41	1	0.131833	0.00321543
CRISPR-Cas Type I-E	Dynamins	0.124951	0	3	311	0.00392883	1	38	10	0.122186	0.0321543
CRISPR-Cas Type I-E	hma	0.124951	0	3	311	0.00392883	1	38	10	0.122186	0.0321543
CRISPR-Cas Type IV A	Tiamat	0.126352	0	1	311	0.000434239	0	7	6	0.022508	0.0192926
Disarm Type I	PD T4 7	0.126352	0	1	311	0.000434239	0	14	3	0.0450161	0.0096463
PifA	Wadjet Type I	0.12651	0	5	311	0.00846765	3	9	91	0.0289389	0.292605
AbiD	Argonaute Type I	0.127525	0	2	311	0.00198509	1	12	16	0.0385852	0.0514469
Druantia Type III	RM Type III	0.128319	0	10	311	0.021195	7	41	50	0.131833	0.160772
Hachiman Type I	Retron Type XI	0.129158	0	1	311	0.000444578	0	43	1	0.138264	0.00321543
Mokosh Type I	Wadjet Type I	0.129933	0	23	311	0.0573919	18	61	91	0.196141	0.292605
RM Type I	RM Type II	0.130299	0	43	311	0.116128	36	144	78	0.463023	0.250804
RM Type IIG	Shedu	0.130345	0	19	311	0.0460293	14	84	53	0.270096	0.170418
CBASS Type II	Hachiman Type II	0.130747	0	2	311	0.00201611	1	39	5	0.125402	0.0160772
Lamassu Type II	Lamassu family	0.131825	0	2	311	0.00202645	1	4	49	0.0128617	0.157556
PT DndABCDE	RM Type II	0.132094	0	3	311	0.00403222	1	5	78	0.0160772	0.250804
CBASS Type II	Septu Type I	0.133355	0	8	311	0.0161289	5	39	40	0.125402	0.128617
AbiE	CRISPR-Cas Type IV A	0.13354	0	3	311	0.00405289	1	56	7	0.180064	0.022508
AbiE	PD T4 8	0.13354	0	3	311	0.00405289	1	56	7	0.180064	0.022508
DRT Type II	PD T4 7	0.134743	0	1	311	0.000465256	0	15	3	0.0482315	0.0096463
PD lambda 5	PD T7 4	0.134743	0	1	311	0.000465256	0	9	5	0.0289389	0.0160772
RM Type III	Retron Type II A	0.136158	0	2	311	0.0020678	1	50	4	0.160772	0.0128617
Druantia Type III	RosmerTA	0.136375	0	11	311	0.0241623	8	41	57	0.131833	0.18328
Bunzi	Rst HelicaseDUF2290	0.137522	0	1	311	0.000475595	0	2	23	0.00643087	0.073955
Lit	Rst HelicaseDUF2290	0.137522	0	1	311	0.000475595	0	2	23	0.00643087	0.073955
QatABCD	Septu Type I	0.137672	0	6	311	0.0111661	3	27	40	0.0868167	0.128617
CRISPR-Cas Type IV A	RosmerTA	0.138642	0	3	311	0.00412527	1	7	57	0.022508	0.18328
Gao system 29 RL	RosmerTA	0.138642	0	3	311	0.00412527	1	7	57	0.022508	0.18328
ShosTA	Zorya Type I	0.138792	0	5	311	0.00873647	3	13	65	0.0418006	0.209003
AbiE	BREX Type I	0.138829	0	4	311	0.00636883	2	56	11	0.180064	0.0353698
Septu Type I	hma	0.139377	0	3	311	0.00413561	1	40	10	0.128617	0.0321543
MzaABCDE	Old	0.139428	0	2	311	0.00209882	1	29	7	0.0932476	0.022508
AbiE	Mokosh Type I	0.140842	0	15	311	0.0353181	11	56	61	0.180064	0.196141
CBASS Type II	RM Type I	0.141447	0	23	311	0.0580639	18	39	144	0.125402	0.463023
Hachiman Type II	TerY P	0.141618	0	2	311	0.0021195	1	5	41	0.0160772	0.131833
Mokosh Type I	PrrC	0.142277	0	8	311	0.0163977	5	61	26	0.196141	0.0836013
RM Type II	Rst 3HP	0.142751	0	6	311	0.0112902	4	78	14	0.250804	0.0450161
AbiU	Argonaute Type II	0.143053	0	1	311	0.000496273	0	12	4	0.0385852	0.0128617
Abi2	Argonaute Type I	0.144916	0	2	311	0.00215052	1	13	16	0.0418006	0.0514469
AbiU	RM Type IV	0.145298	0	3	311	0.00421832	1	12	34	0.0385852	0.109325
Gabija	Lamassu family	0.145497	0	27	311	0.0699124	22	138	49	0.44373	0.157556
DRT Type III	Old	0.145805	0	1	311	0.000506612	0	7	7	0.022508	0.022508
RM Type I	Wadjet Type I	0.146146	0	49	311	0.135482	42	144	91	0.463023	0.292605
IetAS	PifA	0.146965	0	4	311	0.00651358	2	70	9	0.22508	0.0289389
Dpd	IetAS	0.147124	0	2	311	0.00217119	1	3	70	0.0096463	0.22508
IetAS	PD T4 7	0.147124	0	2	311	0.00217119	1	70	3	0.22508	0.0096463
IetAS	Rst Sirtuin like	0.147124	0	2	311	0.00217119	1	70	3	0.22508	0.0096463
BREX Type V	RM Type I	0.148086	0	5	311	0.00893291	3	6	144	0.0192926	0.463023
PD T7 4	PT SspABCD	0.148549	0	1	311	0.000516951	0	5	10	0.0160772	0.0321543
Dynamins	PD T7 4	0.148549	0	1	311	0.000516951	0	10	5	0.0321543	0.0160772
Dynamins	PT DndABCDE	0.148549	0	1	311	0.000516951	0	10	5	0.0321543	0.0160772
Azaca	RM Type I	0.152741	0	9	311	0.0193546	6	13	144	0.0418006	0.463023
PD T7 2	dCTPase	0.153788	0	2	311	0.00223323	1	12	18	0.0385852	0.0578778
AbiD	dCTPase	0.153788	0	2	311	0.00223323	1	12	18	0.0385852	0.0578778
PrrC	Rst DUF4238	0.15401	0	1	311	0.000537629	0	26	2	0.0836013	0.00643087
Azaca	Retron Type II A	0.15401	0	1	311	0.000537629	0	13	4	0.0418006	0.0128617
BstA	PD T4 2	0.15401	0	1	311	0.000537629	0	2	26	0.00643087	0.0836013
Druantia Type I	ShosTA	0.15401	0	1	311	0.000537629	0	4	13	0.0128617	0.0418006
HerA DUF4297 (Gao system 20)	PD T4 2	0.15401	0	1	311	0.000537629	0	2	26	0.00643087	0.0836013
Lamassu Type I	PrrC	0.15401	0	1	311	0.000537629	0	2	26	0.00643087	0.0836013
Argonaute Type III	CRISPR-Cas Type IV A	0.154905	0	2	311	0.00224357	1	31	7	0.0996785	0.022508
SEFIR	Shedu	0.156727	0	1	311	0.000547968	0	1	53	0.00321543	0.170418
Shedu	ppl	0.156727	0	1	311	0.000547968	0	53	1	0.170418	0.00321543
Gao system 19	Lamassu family	0.15713	0	5	311	0.00911901	3	18	49	0.0578778	0.157556
RM Type II	RM Type IIG	0.158245	0	26	311	0.0677412	21	78	84	0.250804	0.270096
IetAS	PsyrTA	0.158814	0	9	311	0.0195407	6	70	27	0.22508	0.0868167
BREX Type III	RM Type III	0.158898	0	4	311	0.00672036	2	13	50	0.0418006	0.160772
AVAST Type II	QatABCD	0.159436	0	1	311	0.000558307	0	2	27	0.00643087	0.0868167
QatABCD	Rst DUF4238	0.159436	0	1	311	0.000558307	0	27	2	0.0868167	0.00643087
QatABCD	dsr1	0.159436	0	1	311	0.000558307	0	27	2	0.0868167	0.00643087
Rst Sirtuin like	dCTPase	0.159436	0	1	311	0.000558307	0	3	18	0.0096463	0.0578778
BstA	PsyrTA	0.159436	0	1	311	0.000558307	0	2	27	0.00643087	0.0868167
Lit	QatABCD	0.159436	0	1	311	0.000558307	0	2	27	0.00643087	0.0868167
CRISPR-Cas Type I-C	PD T7 4	0.162136	0	1	311	0.000568646	0	11	5	0.0353698	0.0160772
AVAST Type II	CRISPR-Cas Type I-F	0.162762	0	2	311	0.00231594	1	2	112	0.00643087	0.360129
CRISPR-Cas Type IV A	Shango	0.162762	0	2	311	0.00231594	1	7	32	0.022508	0.102894
CRISPR-Cas Type I-F	DRT Type IV	0.162762	0	2	311	0.00231594	1	112	2	0.360129	0.00643087
CRISPR-Cas Type I-F	Lamassu Type I	0.162762	0	2	311	0.00231594	1	112	2	0.360129	0.00643087
CRISPR-Cas Type I-F	Rst DUF4238	0.162762	0	2	311	0.00231594	1	112	2	0.360129	0.00643087
CRISPR-Cas Type I-F	SoFic	0.162762	0	2	311	0.00231594	1	112	2	0.360129	0.00643087
RM Type I	Rst Sirtuin like	0.163537	0	3	311	0.00446646	1	144	3	0.463023	0.0096463
AbiE	Retron Type XII	0.164827	0	1	311	0.000578985	0	56	1	0.180064	0.00321543
AbiE	Rst Hydrolase Tm	0.164827	0	1	311	0.000578985	0	56	1	0.180064	0.00321543
Druantia Type I	Rst 3HP	0.164827	0	1	311	0.000578985	0	4	14	0.0128617	0.0450161
Argonaute Type III	Disarm Type I	0.165087	0	3	311	0.00448713	1	31	14	0.0996785	0.0450161
Lamassu Type II	RosmerTA	0.167284	0	2	311	0.0023573	1	4	57	0.0128617	0.18328
RosmerTA	Wadjet Type II	0.16751	0	1	311	0.000589324	0	57	1	0.18328	0.00321543
AbiD	Gabija	0.167711	0	8	311	0.0171214	5	12	138	0.0385852	0.44373
Druantia Type II	IetAS	0.167749	0	7	311	0.0144746	5	20	70	0.0643087	0.22508
AbiE	CBASS Type II	0.169476	0	10	311	0.0225804	7	56	39	0.180064	0.125402
Lamassu family	RM Type III	0.169541	0	11	311	0.0253306	8	49	50	0.157556	0.160772
AVAST Type II	CBASS Type I	0.170184	0	1	311	0.000599663	0	2	29	0.00643087	0.0932476
CBASS Type I	DISARM Type II	0.170184	0	1	311	0.000599663	0	29	2	0.0932476	0.00643087
CBASS Type I	HerA DUF4297 (Gao system 20)	0.170184	0	1	311	0.000599663	0	29	2	0.0932476	0.00643087
CBASS Type I	Kiwa	0.170184	0	1	311	0.000599663	0	29	2	0.0932476	0.00643087
CBASS Type I	Lit	0.170184	0	1	311	0.000599663	0	29	2	0.0932476	0.00643087
CBASS Type I	PD T7 3	0.170184	0	1	311	0.000599663	0	29	2	0.0932476	0.00643087
CBASS Type I	Rst DUF4238	0.170184	0	1	311	0.000599663	0	29	2	0.0932476	0.00643087
DISARM Type II	MzaABCDE	0.170184	0	1	311	0.000599663	0	2	29	0.00643087	0.0932476
Kiwa	MzaABCDE	0.170184	0	1	311	0.000599663	0	2	29	0.00643087	0.0932476
MzaABCDE	PD T7 3	0.170184	0	1	311	0.000599663	0	29	2	0.0932476	0.00643087
CBASS Type III	DRT Type II	0.170778	0	6	311	0.0119416	4	77	15	0.247588	0.0482315
AbiE	RM Type II	0.171069	0	18	311	0.0451608	14	56	78	0.180064	0.250804
IetAS	ShosTA	0.171633	0	5	311	0.0094085	3	70	13	0.22508	0.0418006
CBASS Type II	RM Type IIG	0.173881	0	14	311	0.0338706	11	39	84	0.125402	0.270096
Abi2	dCTPase	0.174107	0	2	311	0.00241933	1	13	18	0.0418006	0.0578778
RM Type II	Rst Sirtuin like	0.174107	0	2	311	0.00241933	1	78	3	0.250804	0.0096463
AVAST Type V	Argonaute Type II	0.175506	0	1	311	0.000620341	0	15	4	0.0482315	0.0128617
AVAST Type V	Druantia Type I	0.175506	0	1	311	0.000620341	0	15	4	0.0482315	0.0128617
PD T7 1	PD T7 2	0.175506	0	1	311	0.000620341	0	5	12	0.0160772	0.0385852
PD T7 2	PD T7 5	0.175506	0	1	311	0.000620341	0	12	5	0.0385852	0.0160772
CRISPR-Cas Type I-F	Retron Type II A	0.176056	0	3	311	0.00463188	1	112	4	0.360129	0.0128617
IetAS	Wadjet Type I	0.17754	0	25	311	0.0658595	20	70	91	0.22508	0.292605
Gabija	Septu Type I	0.177768	0	22	311	0.0570714	18	138	40	0.44373	0.128617
Mokosh Type I	SEFIR	0.178155	0	1	311	0.00063068	0	61	1	0.196141	0.00321543
Mokosh Type I	ppl	0.178155	0	1	311	0.00063068	0	61	1	0.196141	0.00321543
Gao system 29 RL	RM Type IV	0.17868	0	2	311	0.00246069	1	7	34	0.022508	0.109325
Gabija	RM Type IIG	0.17965	0	43	311	0.11985	37	138	84	0.44373	0.270096
PD T7 2	RosmerTA	0.179961	0	4	311	0.00707189	2	12	57	0.0385852	0.18328
Argonaute Type III	Argonaute solo	0.180795	0	1	311	0.000641019	0	31	2	0.0996785	0.00643087
Argonaute Type III	HerA DUF4297 (Gao system 20)	0.180795	0	1	311	0.000641019	0	31	2	0.0996785	0.00643087
Argonaute Type III	PT SspFGH	0.180795	0	1	311	0.000641019	0	31	2	0.0996785	0.00643087
Argonaute Type III	SoFic	0.180795	0	1	311	0.000641019	0	31	2	0.0996785	0.00643087
Gabija	RM Type IV	0.181459	0	19	311	0.0485107	15	138	34	0.44373	0.109325
PT DndABCDE	Wadjet Type I	0.181615	0	3	311	0.00470425	1	5	91	0.0160772	0.292605
AbiU	CRISPR-Cas Type I-E	0.182413	0	3	311	0.00471459	1	12	38	0.0385852	0.122186
PD lambda 5	QatABCD	0.184422	0	2	311	0.00251238	1	9	27	0.0289389	0.0868167
Mokosh Type I	Retron Type II A	0.185573	0	2	311	0.00252272	1	61	4	0.196141	0.0128617
CBASS Type III	PD lambda 5	0.185687	0	4	311	0.00716494	2	77	9	0.247588	0.0289389
Rst DUF4238	Shango	0.18605	0	1	311	0.000661697	0	2	32	0.00643087	0.102894
Lamassu Type I	Shango	0.18605	0	1	311	0.000661697	0	2	32	0.00643087	0.102894
Lamassu family	PD T7 4	0.186726	0	2	311	0.00253306	1	49	5	0.157556	0.0160772
Retron Type XII	Zorya Type I	0.188664	0	1	311	0.000672036	0	1	65	0.00321543	0.209003
SEFIR	Zorya Type I	0.188664	0	1	311	0.000672036	0	1	65	0.00321543	0.209003
Dynamins	IetAS	0.190181	0	4	311	0.00723731	2	10	70	0.0321543	0.22508
CBASS Type II	dCTPase	0.191472	0	4	311	0.00725799	2	39	18	0.125402	0.0578778
PD lambda 5	RM Type II	0.191472	0	4	311	0.00725799	2	9	78	0.0289389	0.250804
RM Type II	Tiamat	0.192062	0	3	311	0.00483866	2	78	6	0.250804	0.0192926
PT SspABCD	RADAR	0.192504	0	2	311	0.00258475	1	10	25	0.0321543	0.0803859
AbiE	RM Type III	0.194434	0	12	311	0.0289492	9	56	50	0.180064	0.160772
PD T4 7	RM Type IIG	0.194822	0	2	311	0.00260543	1	3	84	0.0096463	0.270096
AbiD	RM Type I	0.195874	0	8	311	0.0178658	6	12	144	0.0385852	0.463023
PD T7 3	RM Type IV	0.196458	0	1	311	0.000703053	0	2	34	0.00643087	0.109325
RM Type IV	dsr1	0.196458	0	1	311	0.000703053	0	34	2	0.109325	0.00643087
HerA DUF4297 (Gao system 20)	RM Type IV	0.196458	0	1	311	0.000703053	0	2	34	0.00643087	0.109325
Mokosh Type I	RM Type II	0.197118	0	19	311	0.049193	15	61	78	0.196141	0.250804
PD T4 8	Rst ATPase	0.201613	0	1	311	0.000723731	0	7	10	0.022508	0.0321543
PD T7 1	Rst 3HP	0.201613	0	1	311	0.000723731	0	5	14	0.0160772	0.0450161
PD T7 5	Rst 3HP	0.201613	0	1	311	0.000723731	0	5	14	0.0160772	0.0450161
Retron Type III A	Rst ATPase	0.201613	0	1	311	0.000723731	0	7	10	0.022508	0.0321543
CRISPR-Cas Type IV A	hma	0.201613	0	1	311	0.000723731	0	7	10	0.022508	0.0321543
DRT Type III	Dynamins	0.201613	0	1	311	0.000723731	0	7	10	0.022508	0.0321543
DRT Type III	hma	0.201613	0	1	311	0.000723731	0	7	10	0.022508	0.0321543
Old	hma	0.201613	0	1	311	0.000723731	0	7	10	0.022508	0.0321543
PD T7 2	Septu Type I	0.201836	0	3	311	0.00496273	2	12	40	0.0385852	0.128617
Gabija	Gao system 29 RL	0.202088	0	5	311	0.00998749	3	138	7	0.44373	0.022508
Pycsar	RM Type IIG	0.204706	0	13	311	0.0321337	10	37	84	0.118971	0.270096
MzaABCDE	PifA	0.205294	0	2	311	0.00269848	1	29	9	0.0932476	0.0289389
Borvo	Thoeris Type I	0.206735	0	1	311	0.000744409	0	9	8	0.0289389	0.0257235
QatABCD	dCTPase	0.206766	0	3	311	0.00502476	2	27	18	0.0868167	0.0578778
AbiE	TerY P	0.208137	0	10	311	0.0237384	7	56	41	0.180064	0.131833
RM Type II	Septu Type I	0.208396	0	13	311	0.0322577	10	78	40	0.250804	0.128617
AbiE	ShosTA	0.208491	0	4	311	0.0075268	2	56	13	0.180064	0.0418006
PT DndABCDE	Shedu	0.209968	0	2	311	0.00273984	1	5	53	0.0160772	0.170418
CRISPR-Cas Type I-E	Old	0.211138	0	2	311	0.00275018	1	38	7	0.122186	0.022508
AbiU	TerY P	0.211724	0	3	311	0.0050868	2	12	41	0.0385852	0.131833
HerA DUF4297 (Gao system 20)	Pycsar	0.211823	0	1	311	0.000765087	0	2	37	0.00643087	0.118971
Lit	Pycsar	0.211823	0	1	311	0.000765087	0	2	37	0.00643087	0.118971
CRISPR-Cas Type I-F	Mokosh Type I	0.213459	0	26	311	0.0706362	22	112	61	0.360129	0.196141
PsyrTA	hma	0.215825	0	2	311	0.00279153	1	27	10	0.0868167	0.0321543
AVAST Type II	CRISPR-Cas Type I-E	0.21688	0	1	311	0.000785765	0	2	38	0.00643087	0.122186
AbiL	CRISPR-Cas Type I-E	0.21688	0	1	311	0.000785765	0	2	38	0.00643087	0.122186
RosmerTA	ShosTA	0.21716	0	4	311	0.00766121	2	57	13	0.18328	0.0418006
Argonaute Type III	Gabija	0.219029	0	17	311	0.0442303	14	31	138	0.0996785	0.44373
CBASS Type II	DRT Type III	0.219347	0	2	311	0.00282255	1	39	7	0.125402	0.022508
BREX Type I	DRT Type III	0.219396	0	1	311	0.000796104	0	11	7	0.0353698	0.022508
CBASS Type III	Retron Type XII	0.219396	0	1	311	0.000796104	0	77	1	0.247588	0.00321543
CBASS Type III	Rst Hydrolase Tm	0.219396	0	1	311	0.000796104	0	77	1	0.247588	0.00321543
Argonaute Type III	Lamassu family	0.219826	0	7	311	0.015705	5	31	49	0.0996785	0.157556
Druantia Type II	RM Type III	0.221409	0	5	311	0.010339	3	20	50	0.0643087	0.160772
AbiE	Borvo	0.221715	0	3	311	0.00521086	2	56	9	0.180064	0.0289389
AbiE	PifA	0.221715	0	3	311	0.00521086	2	56	9	0.180064	0.0289389
AVAST Type II	CBASS Type II	0.221904	0	1	311	0.000806443	0	2	39	0.00643087	0.125402
AVAST Type IV	PD T4 2	0.221904	0	1	311	0.000806443	0	3	26	0.0096463	0.0836013
PD T4 2	Retron Type V	0.221904	0	1	311	0.000806443	0	26	3	0.0836013	0.0096463
PD T4 6	PrrC	0.221904	0	1	311	0.000806443	0	3	26	0.0096463	0.0836013
PrrC	Wadjet Type III	0.221904	0	1	311	0.000806443	0	26	3	0.0836013	0.0096463
RM Type II	Retron Type XI	0.221904	0	1	311	0.000806443	0	78	1	0.250804	0.00321543
RM Type II	Retron Type XII	0.221904	0	1	311	0.000806443	0	78	1	0.250804	0.00321543
RM Type II	Rst Hydrolase Tm	0.221904	0	1	311	0.000806443	0	78	1	0.250804	0.00321543
AbiH	RM Type II	0.221904	0	1	311	0.000806443	0	1	78	0.00321543	0.250804
CBASS Type II	Kiwa	0.221904	0	1	311	0.000806443	0	39	2	0.125402	0.00643087
Dazbog	RM Type II	0.221904	0	1	311	0.000806443	0	1	78	0.00321543	0.250804
Dpd	PD T4 2	0.221904	0	1	311	0.000806443	0	3	26	0.0096463	0.0836013
Olokun	PD T4 2	0.221904	0	1	311	0.000806443	0	3	26	0.0096463	0.0836013
PD lambda 1	PD T4 2	0.221904	0	1	311	0.000806443	0	3	26	0.0096463	0.0836013
PD lambda 1	PrrC	0.221904	0	1	311	0.000806443	0	3	26	0.0096463	0.0836013
DRT Type II	RM Type IIG	0.221972	0	6	311	0.0130272	4	15	84	0.0482315	0.270096
IetAS	dCTPase	0.221972	0	6	311	0.0130272	4	70	18	0.22508	0.0578778
Argonaute Type I	CRISPR-Cas Type I-F	0.222428	0	8	311	0.0185275	6	16	112	0.0514469	0.360129
PD T7 2	Rst HelicaseDUF2290	0.222873	0	2	311	0.00285357	1	12	23	0.0385852	0.073955
Gabija	HerA DUF4297 (Gao system 20)	0.222873	0	2	311	0.00285357	1	138	2	0.44373	0.00643087
Gabija	PD T4 1	0.222873	0	2	311	0.00285357	1	138	2	0.44373	0.00643087
Gabija	dsr1	0.222873	0	2	311	0.00285357	1	138	2	0.44373	0.00643087
RosmerTA	TerY P	0.223149	0	10	311	0.0241623	8	57	41	0.18328	0.131833
Abi2	Gabija	0.223279	0	8	311	0.0185482	6	13	138	0.0418006	0.44373
MzaABCDE	PD T4 2	0.225924	0	4	311	0.00779562	2	29	26	0.0932476	0.0836013
Bunzi	Septu Type I	0.226896	0	1	311	0.000827121	0	2	40	0.00643087	0.128617
DISARM Type II	Septu Type I	0.226896	0	1	311	0.000827121	0	2	40	0.00643087	0.128617
Kiwa	Septu Type I	0.226896	0	1	311	0.000827121	0	2	40	0.00643087	0.128617
PD lambda 2	Thoeris Type I	0.226896	0	1	311	0.000827121	0	10	8	0.0321543	0.0257235
Mokosh Type I	RM Type IV	0.227071	0	9	311	0.0214431	7	61	34	0.196141	0.109325
PifA	RM Type IIG	0.227281	0	4	311	0.0078163	2	9	84	0.0289389	0.270096
QatABCD	RosmerTA	0.229105	0	7	311	0.0159117	5	27	57	0.0868167	0.18328
Rst 3HP	Wadjet Type I	0.229159	0	6	311	0.0131719	4	14	91	0.0450161	0.292605
Borvo	PD lambda 5	0.22938	0	1	311	0.00083746	0	9	9	0.0289389	0.0289389
AbiU	Hachiman Type I	0.231798	0	3	311	0.00533493	2	12	43	0.0385852	0.138264
Hachiman Type I	PD T7 2	0.231798	0	3	311	0.00533493	2	43	12	0.138264	0.0385852
SoFic	TerY P	0.231856	0	1	311	0.000847799	0	2	41	0.00643087	0.131833
Druantia Type III	HerA DUF4297 (Gao system 20)	0.231856	0	1	311	0.000847799	0	41	2	0.131833	0.00643087
Druantia Type III	Rst DUF4238	0.231856	0	1	311	0.000847799	0	41	2	0.131833	0.00643087
Druantia Type III	SoFic	0.231856	0	1	311	0.000847799	0	41	2	0.131833	0.00643087
HerA DUF4297 (Gao system 20)	TerY P	0.231856	0	1	311	0.000847799	0	2	41	0.00643087	0.131833
Hachiman Type II	RosmerTA	0.233478	0	2	311	0.00294662	1	5	57	0.0160772	0.18328
Disarm Type I	Pycsar	0.233487	0	3	311	0.00535561	2	14	37	0.0450161	0.118971
IetAS	PrrC	0.234448	0	8	311	0.018817	6	70	26	0.22508	0.0836013
AbiD	PD T4 8	0.236784	0	1	311	0.000868477	0	12	7	0.0385852	0.022508
Paris Type II	RM Type IIG	0.236784	0	1	311	0.000868477	0	1	84	0.00321543	0.270096
AbiH	RM Type IIG	0.236784	0	1	311	0.000868477	0	1	84	0.00321543	0.270096
RM Type IIG	Retron Type VIII	0.236784	0	1	311	0.000868477	0	84	1	0.270096	0.00321543
RM Type IIG	Rst Hydrolase Tm	0.236784	0	1	311	0.000868477	0	84	1	0.270096	0.00321543
AbiU	PD T4 8	0.236784	0	1	311	0.000868477	0	12	7	0.0385852	0.022508
CBASS Type III	Dynamins	0.236834	0	4	311	0.00796104	2	77	10	0.247588	0.0321543
CBASS Type III	hma	0.236834	0	4	311	0.00796104	2	77	10	0.247588	0.0321543
PD T4 1	RM Type I	0.23702	0	2	311	0.00297764	1	2	144	0.00643087	0.463023
RM Type I	Rst DUF4238	0.23702	0	2	311	0.00297764	1	144	2	0.463023	0.00643087
Argonaute Type I	dCTPase	0.23702	0	2	311	0.00297764	1	16	18	0.0514469	0.0578778
Argonaute solo	RM Type I	0.23702	0	2	311	0.00297764	1	2	144	0.00643087	0.463023
BstA	RM Type I	0.23702	0	2	311	0.00297764	1	2	144	0.00643087	0.463023
HerA DUF4297 (Gao system 20)	RM Type I	0.23702	0	2	311	0.00297764	1	2	144	0.00643087	0.463023
MzaABCDE	Rst ATPase	0.239382	0	2	311	0.00299831	1	29	10	0.0932476	0.0321543
DISARM Type II	Hachiman Type I	0.24168	0	1	311	0.000889155	0	2	43	0.00643087	0.138264
Hachiman Type I	Rst DUF4238	0.24168	0	1	311	0.000889155	0	43	2	0.138264	0.00643087
CRISPR-Cas Type I-F	Rst 3HP	0.242791	0	7	311	0.0162116	5	112	14	0.360129	0.0450161
Rst ATPase	Shedu	0.243665	0	3	311	0.00547968	2	10	53	0.0321543	0.170418
Dynamins	Shedu	0.243665	0	3	311	0.00547968	2	10	53	0.0321543	0.170418
RM Type II	hma	0.243715	0	4	311	0.00806443	3	78	10	0.250804	0.0321543
AbiU	Zorya Type I	0.243715	0	4	311	0.00806443	3	12	65	0.0385852	0.209003
CBASS Type I	Dpd	0.244117	0	1	311	0.000899494	0	29	3	0.0932476	0.0096463
CBASS Type I	Olokun	0.244117	0	1	311	0.000899494	0	29	3	0.0932476	0.0096463
CBASS Type I	PD T4 6	0.244117	0	1	311	0.000899494	0	29	3	0.0932476	0.0096463
Pycsar	Thoeris Type I	0.246477	0	2	311	0.00306035	1	37	8	0.118971	0.0257235
CRISPR-Cas Type I-F	Retron Type III A	0.24648	0	4	311	0.00810579	3	112	7	0.360129	0.022508
CRISPR-Cas Type I-C	Thoeris Type I	0.246546	0	1	311	0.000909833	0	11	8	0.0353698	0.0257235
DRT Type II	IetAS	0.250772	0	5	311	0.010856	3	15	70	0.0482315	0.22508
PD T7 1	dCTPase	0.25138	0	1	311	0.000930511	0	5	18	0.0160772	0.0578778
PD T7 5	dCTPase	0.25138	0	1	311	0.000930511	0	5	18	0.0160772	0.0578778
PD lambda 2	PD lambda 5	0.25138	0	1	311	0.000930511	0	10	9	0.0321543	0.0289389
PD lambda5	Rst ATPase	0.25138	0	1	311	0.000930511	0	9	10	0.0289389	0.0321543
PD lambda5	hma	0.25138	0	1	311	0.000930511	0	9	10	0.0289389	0.0321543
CRISPR-Cas Type IV A	Hachiman Type I	0.252396	0	2	311	0.00311204	1	7	43	0.022508	0.138264
CBASS Type II	PsyrTA	0.252566	0	5	311	0.010887	3	39	27	0.125402	0.0868167
Abi2	CRISPR-Cas Type IV A	0.253786	0	1	311	0.00094085	0	13	7	0.0418006	0.022508
Abi2	PD T4 8	0.253786	0	1	311	0.00094085	0	13	7	0.0418006	0.022508
Abi2	Retron Type III A	0.253786	0	1	311	0.00094085	0	13	7	0.0418006	0.022508
Retron Type XII	Wadjet Type I	0.253786	0	1	311	0.00094085	0	1	91	0.00321543	0.292605
SEFIR	Wadjet Type I	0.253786	0	1	311	0.00094085	0	1	91	0.00321543	0.292605
Azaca	DRT Type III	0.253786	0	1	311	0.00094085	0	13	7	0.0418006	0.022508
Azaca	Old	0.253786	0	1	311	0.00094085	0	13	7	0.0418006	0.022508
CRISPR-Cas Type IV A	ShosTA	0.253786	0	1	311	0.00094085	0	7	13	0.022508	0.0418006
Lamassu family	QatABCD	0.254871	0	6	311	0.0136785	4	49	27	0.157556	0.0868167
Argonaute Type I	RM Type IV	0.255627	0	3	311	0.00562442	2	16	34	0.0514469	0.109325
RosmerTA	Rst 3HP	0.256211	0	4	311	0.00825054	3	57	14	0.18328	0.0450161
Hachiman Type II	Mokosh Type I	0.257133	0	2	311	0.0031534	1	5	61	0.0160772	0.196141
CRISPR-Cas Type IV A	RM Type II	0.257343	0	3	311	0.0056451	2	7	78	0.022508	0.250804
Argonaute Type I	RM Type III	0.257608	0	4	311	0.00827121	3	16	50	0.0514469	0.160772
Hachiman Type I	RM Type III	0.258076	0	9	311	0.0222289	7	43	50	0.138264	0.160772
Argonaute Type III	Rst Sirtuin like	0.258573	0	1	311	0.000961529	0	31	3	0.0996785	0.0096463
Druantia Type III	PrrC	0.260373	0	5	311	0.0110214	3	41	26	0.131833	0.0836013
CBASS Type III	Lamassu Type II	0.260687	0	2	311	0.00318442	1	77	4	0.247588	0.0128617
MzaABCDE	RM Type IIG	0.261036	0	10	311	0.0251858	8	29	84	0.0932476	0.270096
Druantia Type I	Gabija	0.2625	0	3	311	0.00570714	2	4	138	0.0128617	0.44373
CBASS Type I	Zorya Type I	0.263178	0	8	311	0.019489	6	29	65	0.0932476	0.209003
AbiD	PrrC	0.265426	0	2	311	0.00322577	1	12	26	0.0385852	0.0836013
AVAST Type IV	Shango	0.265698	0	1	311	0.000992546	0	3	32	0.0096463	0.102894
Retron Type V	Shango	0.265698	0	1	311	0.000992546	0	3	32	0.0096463	0.102894
Hachiman Type I	RADAR	0.265812	0	5	311	0.0111144	3	43	25	0.138264	0.0803859
Argonaute Type I	RM Type IIG	0.266127	0	6	311	0.0138956	4	16	84	0.0514469	0.270096
Argonaute Type III	Gao system 19	0.267669	0	3	311	0.00576917	2	31	18	0.0996785	0.0578778
Shedu	TerY P	0.267722	0	9	311	0.0224667	7	53	41	0.170418	0.131833
Abi2	Hachiman Type I	0.268532	0	3	311	0.00577951	2	13	43	0.0418006	0.138264
Bunzi	Lamassu family	0.27041	0	1	311	0.00101322	0	2	49	0.00643087	0.157556
DISARM Type II	Lamassu family	0.27041	0	1	311	0.00101322	0	2	49	0.00643087	0.157556
HerA DUF4297 (Gao system 20)	Lamassu family	0.27041	0	1	311	0.00101322	0	2	49	0.00643087	0.157556
Kiwa	Lamassu family	0.27041	0	1	311	0.00101322	0	2	49	0.00643087	0.157556
Lamassu Type I	Lamassu family	0.27041	0	1	311	0.00101322	0	2	49	0.00643087	0.157556
Lamassu family	Rst DUF4238	0.27041	0	1	311	0.00101322	0	49	2	0.157556	0.00643087
Lamassu family	dsr1	0.27041	0	1	311	0.00101322	0	49	2	0.157556	0.00643087
RM Type I	Rst HelicaseDUF2290	0.271123	0	13	311	0.0342428	11	144	23	0.463023	0.073955
MzaABCDE	RM Type I	0.272096	0	16	311	0.0431757	13	29	144	0.0932476	0.463023
PT SspABCD	Shango	0.274903	0	2	311	0.00330849	1	10	32	0.0321543	0.102894
PD T4 1	RM Type III	0.275091	0	1	311	0.0010339	0	2	50	0.00643087	0.160772
PT SspABCD	hma	0.275091	0	1	311	0.0010339	0	10	10	0.0321543	0.0321543
RM Type III	SoFic	0.275091	0	1	311	0.0010339	0	50	2	0.160772	0.00643087
RM Type III	dsr1	0.275091	0	1	311	0.0010339	0	50	2	0.160772	0.00643087
Argonaute solo	RM Type III	0.275091	0	1	311	0.0010339	0	2	50	0.00643087	0.160772
HerA DUF4297 (Gao system 20)	RM Type III	0.275091	0	1	311	0.0010339	0	2	50	0.00643087	0.160772
PD lambda2	hma	0.275091	0	1	311	0.0010339	0	10	10	0.0321543	0.0321543
Septu Type I	TerY P	0.277813	0	7	311	0.016956	5	40	41	0.128617	0.131833
AbiU	PsyrTA	0.27964	0	2	311	0.00334984	1	12	27	0.0385852	0.0868167
AbiU	QatABCD	0.27964	0	2	311	0.00334984	1	12	27	0.0385852	0.0868167
Gao system 19	dCTPase	0.27964	0	2	311	0.00334984	1	18	18	0.0578778	0.0578778
Dpd	RM Type IV	0.279743	0	1	311	0.00105458	0	3	34	0.0096463	0.109325
Olokun	RM Type IV	0.279743	0	1	311	0.00105458	0	3	34	0.0096463	0.109325
Gabija	Retron Type IV	0.282606	0	9	311	0.0228285	7	138	16	0.44373	0.0514469
AbiE	Gabija	0.282764	0	28	311	0.0798999	25	56	138	0.180064	0.44373
RM Type I	Retron Type II A	0.283244	0	3	311	0.00595527	2	144	4	0.463023	0.0128617
PrrC	Retron Type II A	0.284365	0	1	311	0.00107526	0	26	4	0.0836013	0.0128617
Gabija	PT SspABCD	0.285706	0	6	311	0.0142678	4	138	10	0.44373	0.0321543
Gabija	hma	0.285706	0	6	311	0.0142678	4	138	10	0.44373	0.0321543
RM Type IV	RosmerTA	0.287343	0	8	311	0.020037	6	34	57	0.109325	0.18328
AbiL	Shedu	0.288957	0	1	311	0.00109594	0	2	53	0.00643087	0.170418
BREX Type III	Zorya Type I	0.289392	0	4	311	0.00873647	3	13	65	0.0418006	0.209003
Pycsar	Wadjet Type I	0.290194	0	13	311	0.0348115	11	37	91	0.118971	0.292605
Borvo	Pycsar	0.290288	0	2	311	0.00344289	1	9	37	0.0289389	0.118971
BREX Type I	CBASS Type III	0.290818	0	4	311	0.00875715	3	11	77	0.0353698	0.247588
CBASS Type II	DRT Type II	0.291062	0	3	311	0.00604832	2	39	15	0.125402	0.0482315
Hachiman Type I	PrrC	0.292124	0	5	311	0.011559	4	43	26	0.138264	0.0836013
RM Type IV	TerY P	0.293405	0	6	311	0.0144126	4	34	41	0.109325	0.131833
AbiD	PD lambda5	0.29352	0	1	311	0.00111661	0	12	9	0.0385852	0.0289389
AbiD	PifA	0.29352	0	1	311	0.00111661	0	12	9	0.0385852	0.0289389
AbiU	PD lambda5	0.29352	0	1	311	0.00111661	0	12	9	0.0385852	0.0289389
AbiU	PifA	0.29352	0	1	311	0.00111661	0	12	9	0.0385852	0.0289389
Druantia Type I	PsyrTA	0.29352	0	1	311	0.00111661	0	4	27	0.0128617	0.0868167
Gao system 19	Tiamat	0.29352	0	1	311	0.00111661	0	18	6	0.0578778	0.0192926
CRISPR-Cas Type IV A	RM Type IIG	0.293672	0	3	311	0.00607934	2	7	84	0.022508	0.270096
Old	RM Type IIG	0.293672	0	3	311	0.00607934	2	7	84	0.022508	0.270096
AVAST Type IV	CRISPR-Cas Type I-F	0.293834	0	2	311	0.00347391	1	3	112	0.0096463	0.360129
RM Type IIG	Retron Type II A	0.293834	0	2	311	0.00347391	1	84	4	0.270096	0.0128617
Argonaute Type II	RM Type IIG	0.293834	0	2	311	0.00347391	1	4	84	0.0128617	0.270096
CRISPR-Cas Type I-F	Olokun	0.293834	0	2	311	0.00347391	1	112	3	0.360129	0.0096463
CRISPR-Cas Type I-F	Paris Type I	0.293834	0	2	311	0.00347391	1	112	3	0.360129	0.0096463
CRISPR-Cas Type I-F	Retron Type V	0.293834	0	2	311	0.00347391	1	112	3	0.360129	0.0096463
Lamassu Type II	RM Type IIG	0.293834	0	2	311	0.00347391	1	4	84	0.0128617	0.270096
Abi2	PrrC	0.296196	0	2	311	0.00349459	1	13	26	0.0418006	0.0836013
Gabija	RM Type III	0.297063	0	25	311	0.0713392	22	138	50	0.44373	0.160772
Argonaute Type I	Pycsar	0.297154	0	3	311	0.0061207	2	16	37	0.0514469	0.118971
CRISPR-Cas Type I-C	PT SspABCD	0.298054	0	1	311	0.00113729	0	11	10	0.0353698	0.0321543
CRISPR-Cas Type I-C	RM Type II	0.29868	0	4	311	0.00887088	3	11	78	0.0353698	0.250804
Pycsar	Rst Sirtuin like	0.30031	0	1	311	0.00114763	0	37	3	0.118971	0.0096463
Olokun	Pycsar	0.30031	0	1	311	0.00114763	0	3	37	0.0096463	0.118971
CRISPR-Cas Type I-F	Wadjet Type I	0.300877	0	36	311	0.105375	33	112	91	0.360129	0.292605
Lamassu family	Retron Type III A	0.302097	0	2	311	0.00354628	1	49	7	0.157556	0.022508
AbiE	dsr1	0.302559	0	1	311	0.00115797	0	56	2	0.180064	0.00643087
CRISPR-Cas Type I-F	Paris Type II	0.302559	0	1	311	0.00115797	0	112	1	0.360129	0.00321543
CRISPR-Cas Type I-F	Retron Type VIII	0.302559	0	1	311	0.00115797	0	112	1	0.360129	0.00321543
CRISPR-Cas Type I-F	Retron Type XI	0.302559	0	1	311	0.00115797	0	112	1	0.360129	0.00321543
CRISPR-Cas Type I-F	Retron Type XII	0.302559	0	1	311	0.00115797	0	112	1	0.360129	0.00321543
CRISPR-Cas Type I-F	Retron VI	0.302559	0	1	311	0.00115797	0	112	1	0.360129	0.00321543
CRISPR-Cas Type I-F	SEFIR	0.302559	0	1	311	0.00115797	0	112	1	0.360129	0.00321543
BREX Type II	Hachiman Type I	0.303276	0	2	311	0.00355662	1	8	43	0.0257235	0.138264
IetAS	RosmerTA	0.30507	0	15	311	0.0412527	13	70	57	0.22508	0.18328
RosmerTA	Rst DUF4238	0.307035	0	1	311	0.00117865	0	57	2	0.18328	0.00643087
Argonaute solo	RosmerTA	0.307035	0	1	311	0.00117865	0	2	57	0.00643087	0.18328
CRISPR-Cas Type I-E	Olokun	0.307035	0	1	311	0.00117865	0	38	3	0.122186	0.0096463
Lamassu Type I	RosmerTA	0.307035	0	1	311	0.00117865	0	2	57	0.00643087	0.18328
Lit	RosmerTA	0.307035	0	1	311	0.00117865	0	2	57	0.00643087	0.18328
AbiU	CBASS Type I	0.307989	0	2	311	0.00359798	1	12	29	0.0385852	0.0932476
AbiU	MzaABCDE	0.307989	0	2	311	0.00359798	1	12	29	0.0385852	0.0932476
IetAS	Shedu	0.308787	0	14	311	0.0383578	12	70	53	0.22508	0.170418
PD T7 1	Rst HelicaseDUF2290	0.309262	0	1	311	0.00118899	0	5	23	0.0160772	0.073955
PD T7 5	Rst HelicaseDUF2290	0.309262	0	1	311	0.00118899	0	5	23	0.0160772	0.073955
PT DndABCDE	Rst HelicaseDUF2290	0.309262	0	1	311	0.00118899	0	5	23	0.0160772	0.073955
CRISPR-Cas Type I-E	Rst HelicaseDUF2290	0.310159	0	4	311	0.0090363	3	38	23	0.122186	0.073955
IetAS	PD T7 4	0.310343	0	2	311	0.00361866	1	70	5	0.22508	0.0160772
RADAR	RosmerTA	0.310597	0	6	311	0.0147331	5	25	57	0.0803859	0.18328
CBASS Type I	Retron Type II A	0.311482	0	1	311	0.00119933	0	29	4	0.0932476	0.0128617
QatABCD	ShosTA	0.311519	0	2	311	0.00362899	1	27	13	0.0868167	0.0418006
Abi2	PD lambda5	0.313695	0	1	311	0.00120966	0	13	9	0.0418006	0.0289389
CBASS Type II	Olokun	0.313695	0	1	311	0.00120966	0	39	3	0.125402	0.0096463
CBASS Type II	PD T4 7	0.313695	0	1	311	0.00120966	0	39	3	0.125402	0.0096463
CBASS Type II	Retron Type V	0.313695	0	1	311	0.00120966	0	39	3	0.125402	0.0096463
CBASS Type II	Rst Sirtuin like	0.313695	0	1	311	0.00120966	0	39	3	0.125402	0.0096463
Lamassu family	dCTPase	0.315915	0	4	311	0.00911901	3	49	18	0.157556	0.0578778
CRISPR-Cas Type I-F	RosmerTA	0.316787	0	23	311	0.0660043	21	112	57	0.360129	0.18328
CRISPR-Cas Type I-F	Zorya Type I	0.317858	0	26	311	0.075268	23	112	65	0.360129	0.209003
CBASS Type III	Druantia Type III	0.318887	0	12	311	0.0326403	10	77	41	0.247588	0.131833
RM Type I	hma	0.318977	0	6	311	0.0148882	5	144	10	0.463023	0.0321543
PD T4 6	Septu Type I	0.320292	0	1	311	0.00124068	0	3	40	0.0096463	0.128617
PD T4 7	Septu Type I	0.320292	0	1	311	0.00124068	0	3	40	0.0096463	0.128617
AbiD	Rst ATPase	0.320292	0	1	311	0.00124068	0	12	10	0.0385852	0.0321543
AbiU	PD lambda2	0.320292	0	1	311	0.00124068	0	12	10	0.0385852	0.0321543
Lamassu family	TerY P	0.320538	0	8	311	0.0207711	6	49	41	0.157556	0.131833
AbiU	RM Type I	0.322188	0	7	311	0.0178658	6	12	144	0.0385852	0.463023
QatABCD	Rst HelicaseDUF2290	0.32245	0	3	311	0.00642053	2	27	23	0.0868167	0.073955
DRT Type II	RM Type II	0.324506	0	5	311	0.0120966	4	15	78	0.0482315	0.250804
Kiwa	Mokosh Type I	0.324654	0	1	311	0.00126136	0	2	61	0.00643087	0.196141
Lamassu Type I	Mokosh Type I	0.324654	0	1	311	0.00126136	0	2	61	0.00643087	0.196141
Mokosh Type I	Rst DUF4238	0.324654	0	1	311	0.00126136	0	61	2	0.196141	0.00643087
Mokosh Type I	SoFic	0.324654	0	1	311	0.00126136	0	61	2	0.196141	0.00643087
AVAST Type IV	Druantia Type III	0.326825	0	1	311	0.0012717	0	3	41	0.0096463	0.131833
AVAST Type IV	TerY P	0.326825	0	1	311	0.0012717	0	3	41	0.0096463	0.131833
Rst Sirtuin like	TerY P	0.326825	0	1	311	0.0012717	0	3	41	0.0096463	0.131833
Druantia Type III	Rst Sirtuin like	0.326825	0	1	311	0.0012717	0	41	3	0.131833	0.0096463
Abi2	CRISPR-Cas Type I-F	0.327953	0	6	311	0.0150536	5	13	112	0.0418006	0.360129
Argonaute Type III	Retron Type II A	0.328989	0	1	311	0.00128204	0	31	4	0.0996785	0.0128617
PD T4 2	RM Type II	0.329548	0	8	311	0.0209675	7	26	78	0.0836013	0.250804
CRISPR-Cas Type IV A	Gao system 19	0.333296	0	1	311	0.00130272	0	7	18	0.022508	0.0578778
Disarm Type I	PifA	0.333296	0	1	311	0.00130272	0	14	9	0.0450161	0.0289389
Gao system 19	Old	0.333296	0	1	311	0.00130272	0	18	7	0.0578778	0.022508
Gao system 29 RL	dCTPase	0.333296	0	1	311	0.00130272	0	7	18	0.022508	0.0578778
CRISPR-Cas Type IV A	Shedu	0.334948	0	2	311	0.00383578	1	7	53	0.022508	0.170418
Argonaute Type III	PD T7 2	0.336114	0	2	311	0.00384611	1	31	12	0.0996785	0.0385852
Wadjet Type I	hma	0.336124	0	4	311	0.0094085	3	91	10	0.292605	0.0321543
Azaca	IetAS	0.336124	0	4	311	0.0094085	3	13	70	0.0418006	0.22508
Disarm Type I	Zorya Type I	0.336124	0	4	311	0.0094085	3	14	65	0.0450161	0.209003
PD lambda2	Wadjet Type I	0.336124	0	4	311	0.0094085	3	10	91	0.0321543	0.292605
DRT Type III	Wadjet Type I	0.336418	0	3	311	0.00658595	2	7	91	0.022508	0.292605
Lamassu family	ShosTA	0.336418	0	3	311	0.00658595	2	49	13	0.157556	0.0418006
Retron Type IV	Thoeris Type I	0.337575	0	1	311	0.00132339	0	16	8	0.0514469	0.0257235
Hachiman Type I	Olokun	0.339705	0	1	311	0.00133373	0	43	3	0.138264	0.0096463
Pycsar	Septu Type I	0.341479	0	6	311	0.0153017	5	37	40	0.118971	0.128617
Abi2	Rst ATPase	0.341827	0	1	311	0.00134407	0	13	10	0.0418006	0.0321543
PD T7 4	PrrC	0.341827	0	1	311	0.00134407	0	5	26	0.0160772	0.0836013
PrrC	upx	0.341827	0	1	311	0.00134407	0	26	5	0.0836013	0.0160772
Rst ATPase	ShosTA	0.341827	0	1	311	0.00134407	0	10	13	0.0321543	0.0418006
Rst DUF4238	Zorya Type I	0.341827	0	1	311	0.00134407	0	2	65	0.00643087	0.209003
Azaca	PT SspABCD	0.341827	0	1	311	0.00134407	0	13	10	0.0418006	0.0321543
Lamassu Type I	Zorya Type I	0.341827	0	1	311	0.00134407	0	2	65	0.00643087	0.209003
PD lambda2	ShosTA	0.341827	0	1	311	0.00134407	0	10	13	0.0321543	0.0418006
PsyrTA	RM Type IV	0.34191	0	4	311	0.00949122	3	27	34	0.0868167	0.109325
Disarm Type I	PsyrTA	0.343096	0	2	311	0.00390815	1	14	27	0.0450161	0.0868167
DRT Type II	Hachiman Type I	0.343398	0	3	311	0.00666867	2	15	43	0.0482315	0.138264
CBASS Type III	Mokosh Type I	0.343585	0	17	311	0.0485624	15	77	61	0.247588	0.196141
CRISPR-Cas Type I-E	PT SspABCD	0.345418	0	2	311	0.00392883	1	38	10	0.122186	0.0321543
AbiD	CBASS Type III	0.346252	0	4	311	0.00955325	3	12	77	0.0385852	0.247588
PD T7 2	Shango	0.350054	0	2	311	0.00397018	1	12	32	0.0385852	0.102894
CBASS Type III	PD T7 1	0.351211	0	2	311	0.00398052	1	77	5	0.247588	0.0160772
CBASS Type III	PD T7 5	0.351211	0	2	311	0.00398052	1	77	5	0.247588	0.0160772
PD T7 4	QatABCD	0.352338	0	1	311	0.00139577	0	5	27	0.0160772	0.0868167
DRT Type II	PD lambda5	0.352338	0	1	311	0.00139577	0	15	9	0.0482315	0.0289389
CBASS Type I	CRISPR-Cas Type I-F	0.353506	0	12	311	0.0335811	10	29	112	0.0932476	0.360129
TerY P	Zorya Type I	0.355223	0	10	311	0.0275535	9	41	65	0.131833	0.209003
CBASS Type II	hma	0.356986	0	2	311	0.00403222	1	39	10	0.125402	0.0321543
Hachiman Type II	RM Type II	0.356986	0	2	311	0.00403222	1	5	78	0.0160772	0.250804
CRISPR-Cas Type I-E	RM Type II	0.357526	0	11	311	0.0306448	10	38	78	0.122186	0.250804
RM Type II	RosmerTA	0.358475	0	16	311	0.0459673	14	78	57	0.250804	0.18328
IetAS	RM Type IV	0.358493	0	9	311	0.0246069	8	70	34	0.22508	0.109325
AbiH	Gabija	0.358565	0	1	311	0.00142678	0	1	138	0.00321543	0.44373
Gabija	ppl	0.358565	0	1	311	0.00142678	0	138	1	0.44373	0.00321543
Lamassu family	RADAR	0.35915	0	5	311	0.0126653	4	49	25	0.157556	0.0803859
AbiE	Old	0.359292	0	2	311	0.00405289	1	56	7	0.180064	0.022508
RM Type IV	Shedu	0.360366	0	7	311	0.0186309	6	34	53	0.109325	0.170418
Pycsar	dCTPase	0.361687	0	3	311	0.00688578	2	37	18	0.118971	0.0578778
Gao system 19	Pycsar	0.361687	0	3	311	0.00688578	2	18	37	0.0578778	0.118971
MzaABCDE	Rst HelicaseDUF2290	0.362556	0	3	311	0.00689612	2	29	23	0.0932476	0.073955
AVAST Type II	IetAS	0.362682	0	1	311	0.00144746	0	2	70	0.00643087	0.22508
PT SspABCD	Rst 3HP	0.362682	0	1	311	0.00144746	0	10	14	0.0321543	0.0450161
AbiL	IetAS	0.362682	0	1	311	0.00144746	0	2	70	0.00643087	0.22508
Argonaute solo	IetAS	0.362682	0	1	311	0.00144746	0	2	70	0.00643087	0.22508
IetAS	PD T4 1	0.362682	0	1	311	0.00144746	0	70	2	0.22508	0.00643087
IetAS	PT SspFGH	0.362682	0	1	311	0.00144746	0	70	2	0.22508	0.00643087
IetAS	SoFic	0.362682	0	1	311	0.00144746	0	70	2	0.22508	0.00643087
Argonaute Type III	RM Type I	0.364439	0	16	311	0.0461534	14	31	144	0.0996785	0.463023
RM Type II	Zorya Type I	0.367291	0	18	311	0.0524188	16	78	65	0.250804	0.209003
CBASS Type I	RM Type I	0.367786	0	15	311	0.0431757	13	29	144	0.0932476	0.463023
PT SspABCD	Septu Type I	0.368481	0	2	311	0.00413561	1	10	40	0.0321543	0.128617
RADAR	Retron Type IV	0.368481	0	2	311	0.00413561	1	25	16	0.0803859	0.0514469
BREX Type III	CRISPR-Cas Type I-C	0.368809	0	1	311	0.00147848	0	13	11	0.0418006	0.0353698
PsyrTA	RADAR	0.369504	0	3	311	0.00697884	2	27	25	0.0868167	0.0803859
Gabija	PD T4 2	0.370225	0	13	311	0.0370964	12	138	26	0.44373	0.0836013
RM Type I	Retron Type XI	0.370839	0	1	311	0.00148882	0	144	1	0.463023	0.00321543
RM Type I	Retron Type XII	0.370839	0	1	311	0.00148882	0	144	1	0.463023	0.00321543
RM Type I	Retron VI	0.370839	0	1	311	0.00148882	0	144	1	0.463023	0.00321543
RM Type I	SEFIR	0.370839	0	1	311	0.00148882	0	144	1	0.463023	0.00321543
AbiH	RM Type I	0.370839	0	1	311	0.00148882	0	1	144	0.00321543	0.463023
CBASS Type I	PD T7 1	0.372861	0	1	311	0.00149916	0	29	5	0.0932476	0.0160772
CBASS Type I	PD T7 4	0.372861	0	1	311	0.00149916	0	29	5	0.0932476	0.0160772
CBASS Type I	PD T7 5	0.372861	0	1	311	0.00149916	0	29	5	0.0932476	0.0160772
CBASS Type I	PT DndABCDE	0.372861	0	1	311	0.00149916	0	29	5	0.0932476	0.0160772
Gabija	Retron Type III A	0.376644	0	4	311	0.00998749	3	138	7	0.44373	0.022508
Lamassu family	PD T4 6	0.376888	0	1	311	0.00151984	0	49	3	0.157556	0.0096463
Lamassu family	PD T4 7	0.376888	0	1	311	0.00151984	0	49	3	0.157556	0.0096463
Pycsar	Retron Type II A	0.378891	0	1	311	0.00153017	0	37	4	0.118971	0.0128617
Disarm Type I	Lamassu family	0.379033	0	3	311	0.00709257	2	14	49	0.0450161	0.157556
TerY P	hma	0.379895	0	2	311	0.004239	1	41	10	0.131833	0.0321543
Druantia Type III	hma	0.379895	0	2	311	0.004239	1	41	10	0.131833	0.0321543
Hachiman Type I	Wadjet Type I	0.380136	0	14	311	0.0404566	13	43	91	0.138264	0.292605
Argonaute Type III	RM Type III	0.381192	0	6	311	0.0160255	5	31	50	0.0996785	0.160772
BREX Type III	Shedu	0.381627	0	3	311	0.00712358	2	13	53	0.0418006	0.170418
Gabija	PD T7 1	0.382491	0	3	311	0.00713392	2	138	5	0.44373	0.0160772
Gabija	PD T7 5	0.382491	0	3	311	0.00713392	2	138	5	0.44373	0.0160772
PD T4 6	RM Type III	0.382879	0	1	311	0.00155085	0	3	50	0.0096463	0.160772
Paris Type I	RM Type III	0.382879	0	1	311	0.00155085	0	3	50	0.0096463	0.160772
RM Type III	Rst Sirtuin like	0.382879	0	1	311	0.00155085	0	50	3	0.160772	0.0096463
DRT Type II	PD lambda2	0.382879	0	1	311	0.00155085	0	15	10	0.0482315	0.0321543
Rst HelicaseDUF2290	dCTPase	0.384436	0	2	311	0.00428035	1	23	18	0.073955	0.0578778
Dpd	Gabija	0.384436	0	2	311	0.00428035	1	3	138	0.0096463	0.44373
Gabija	PD T4 6	0.384436	0	2	311	0.00428035	1	138	3	0.44373	0.0096463
Gabija	Rst Sirtuin like	0.384436	0	2	311	0.00428035	1	138	3	0.44373	0.0096463
Gabija	Wadjet Type III	0.384436	0	2	311	0.00428035	1	138	3	0.44373	0.0096463
Pycsar	RM Type III	0.385349	0	7	311	0.0191272	6	37	50	0.118971	0.160772
CBASS Type III	HerA DUF4297 (Gao system 20)	0.390777	0	1	311	0.00159221	0	77	2	0.247588	0.00643087
CBASS Type III	Lamassu Type I	0.390777	0	1	311	0.00159221	0	77	2	0.247588	0.00643087
IetAS	PT SspABCD	0.391118	0	3	311	0.00723731	2	70	10	0.22508	0.0321543
IetAS	Tiamat	0.391221	0	2	311	0.00434239	1	70	6	0.22508	0.0192926
Mokosh Type I	RM Type III	0.392438	0	11	311	0.031534	10	61	50	0.196141	0.160772
Argonaute Type III	PD T7 4	0.392736	0	1	311	0.00160255	0	31	5	0.0996785	0.0160772
Borvo	RM Type II	0.392839	0	3	311	0.00725799	2	9	78	0.0289389	0.250804
DRT Type II	RM Type I	0.393043	0	8	311	0.0223323	7	15	144	0.0482315	0.463023
PD T4 2	Tiamat	0.394689	0	1	311	0.00161289	1	26	6	0.0836013	0.0192926
PD T7 2	ShosTA	0.394689	0	1	311	0.00161289	1	12	13	0.0385852	0.0418006
Bunzi	RM Type II	0.394689	0	1	311	0.00161289	1	2	78	0.00643087	0.250804
DISARM Type II	RM Type II	0.394689	0	1	311	0.00161289	1	2	78	0.00643087	0.250804
HerA DUF4297 (Gao system 20)	RM Type II	0.394689	0	1	311	0.00161289	1	2	78	0.00643087	0.250804
Mokosh Type I	Old	0.399094	0	2	311	0.00441476	1	61	7	0.196141	0.022508
Pycsar	QatABCD	0.400443	0	4	311	0.0103287	3	37	27	0.118971	0.0868167
PD T4 6	Shedu	0.400509	0	1	311	0.0016439	1	3	53	0.0096463	0.170418
PD lambda1	Shedu	0.400509	0	1	311	0.0016439	1	3	53	0.0096463	0.170418
BREX Type I	CBASS Type II	0.401335	0	2	311	0.00443544	1	11	39	0.0353698	0.125402
CBASS Type II	CRISPR-Cas Type I-C	0.401335	0	2	311	0.00443544	1	39	11	0.125402	0.0353698
Abi2	CBASS Type III	0.401881	0	4	311	0.0103494	3	13	77	0.0418006	0.247588
BREX Type I	Wadjet Type I	0.401881	0	4	311	0.0103494	3	11	91	0.0353698	0.292605
Retron Type IV	Rst ATPase	0.402437	0	1	311	0.00165424	1	16	10	0.0514469	0.0321543
Druantia Type I	Septu Type I	0.402437	0	1	311	0.00165424	1	4	40	0.0128617	0.128617
PD lambda5	RM Type I	0.404009	0	5	311	0.0133994	4	9	144	0.0289389	0.463023
Hachiman Type I	Pycsar	0.404507	0	6	311	0.0164494	5	43	37	0.138264	0.118971
PrrC	RM Type IIG	0.404672	0	8	311	0.0225804	7	26	84	0.0836013	0.270096
PD T4 6	RM Type I	0.404689	0	2	311	0.00446646	1	3	144	0.0096463	0.463023
Borvo	Gao system 19	0.406274	0	1	311	0.00167492	1	9	18	0.0289389	0.0578778
AbiE	Gao system 19	0.406909	0	4	311	0.0104217	3	56	18	0.180064	0.0578778
RM Type I	Retron Type III A	0.406909	0	4	311	0.0104217	3	144	7	0.463023	0.022508
Borvo	CRISPR-Cas Type I-F	0.406909	0	4	311	0.0104217	3	9	112	0.0289389	0.360129
CRISPR-Cas Type I-F	TerY P	0.407269	0	16	311	0.0474768	15	112	41	0.360129	0.131833
Retron Type II A	TerY P	0.410086	0	1	311	0.0016956	1	4	41	0.0128617	0.131833
Druantia Type III	Retron Type II A	0.410086	0	1	311	0.0016956	1	41	4	0.131833	0.0128617
AVAST Type V	CRISPR-Cas Type I-C	0.411983	0	1	311	0.00170594	1	15	11	0.0482315	0.0353698
RM Type I	Shango	0.412659	0	16	311	0.0476422	15	144	32	0.463023	0.102894
RosmerTA	Rst HelicaseDUF2290	0.413456	0	5	311	0.0135545	4	57	23	0.18328	0.073955
Lamassu family	PifA	0.414696	0	2	311	0.00455951	1	49	9	0.157556	0.0289389
AbiE	BREX Type III	0.415099	0	3	311	0.0075268	2	56	13	0.180064	0.0418006
RM Type IV	ShosTA	0.415802	0	2	311	0.00456985	1	34	13	0.109325	0.0418006
Argonaute Type I	Gabija	0.416301	0	8	311	0.0228285	7	16	138	0.0514469	0.44373
AbiE	PD lambda1	0.417638	0	1	311	0.00173695	1	56	3	0.180064	0.0096463
AbiE	PD T4 7	0.417638	0	1	311	0.00173695	1	56	3	0.180064	0.0096463
BstA	RM Type IIG	0.417638	0	1	311	0.00173695	1	2	84	0.00643087	0.270096
DISARM Type II	RM Type IIG	0.417638	0	1	311	0.00173695	1	2	84	0.00643087	0.270096
Lamassu Type I	RM Type IIG	0.417638	0	1	311	0.00173695	1	2	84	0.00643087	0.270096
AbiD	Pycsar	0.418013	0	2	311	0.00459052	1	12	37	0.0385852	0.118971
Gao system 19	RosmerTA	0.4198	0	4	311	0.0106078	3	18	57	0.0578778	0.18328
Lamassu family	PsyrTA	0.420998	0	5	311	0.0136785	4	49	27	0.157556	0.0868167
RM Type IV	upx	0.421377	0	1	311	0.00175763	1	34	5	0.109325	0.0160772
CBASS Type II	RM Type IV	0.422881	0	5	311	0.0137095	4	39	34	0.125402	0.109325
PD T4 6	RosmerTA	0.423238	0	1	311	0.00176797	1	3	57	0.0096463	0.18328
PD lambda1	RosmerTA	0.423238	0	1	311	0.00176797	1	3	57	0.0096463	0.18328
CBASS Type II	RosmerTA	0.423565	0	8	311	0.0229836	7	39	57	0.125402	0.18328
Druantia Type III	dCTPase	0.423593	0	3	311	0.00763019	2	41	18	0.131833	0.0578778
CRISPR-Cas Type I-C	TerY P	0.425715	0	2	311	0.0046629	1	11	41	0.0353698	0.131833
BREX Type III	RosmerTA	0.426133	0	3	311	0.00766121	2	13	57	0.0418006	0.18328
CBASS Type II	Zorya Type I	0.428811	0	9	311	0.0262094	8	39	65	0.125402	0.209003
Hachiman Type II	Wadjet Type I	0.430093	0	2	311	0.00470425	1	5	91	0.0160772	0.292605
Old	RADAR	0.430622	0	1	311	0.00180933	1	7	25	0.022508	0.0803859
Wadjet Type I	dCTPase	0.431155	0	6	311	0.0169353	5	91	18	0.292605	0.0578778
Gao system 19	Wadjet Type I	0.431155	0	6	311	0.0169353	5	18	91	0.0578778	0.292605
AbiD	CRISPR-Cas Type I-F	0.434155	0	5	311	0.0138956	4	12	112	0.0385852	0.360129
CRISPR-Cas Type I-F	PD T7 2	0.434155	0	5	311	0.0138956	4	112	12	0.360129	0.0385852
CBASS Type II	CRISPR-Cas Type I-F	0.434427	0	15	311	0.0451608	14	39	112	0.125402	0.360129
CBASS Type I	PD T4 2	0.437094	0	3	311	0.00779562	2	29	26	0.0932476	0.0836013
PsyrTA	RM Type III	0.437903	0	5	311	0.0139577	4	27	50	0.0868167	0.160772
Mokosh Type I	Shango	0.438469	0	7	311	0.0201818	6	61	32	0.196141	0.102894
AVAST Type V	AbiU	0.439719	0	1	311	0.00186102	1	15	12	0.0482315	0.0385852
AbiU	DRT Type II	0.439719	0	1	311	0.00186102	1	12	15	0.0385852	0.0482315
Dynamins	dCTPase	0.439719	0	1	311	0.00186102	1	10	18	0.0321543	0.0578778
Gao system 19	hma	0.439719	0	1	311	0.00186102	1	18	10	0.0578778	0.0321543
Argonaute Type III	DRT Type II	0.440959	0	2	311	0.00480764	1	31	15	0.0996785	0.0482315
AbiU	Gabija	0.441316	0	6	311	0.0171214	5	12	138	0.0385852	0.44373
PD T4 2	PD T4 8	0.443318	0	1	311	0.0018817	1	26	7	0.0836013	0.022508
PT SspFGH	Wadjet Type I	0.443318	0	1	311	0.0018817	1	2	91	0.00643087	0.292605
Rst DUF4238	Wadjet Type I	0.443318	0	1	311	0.0018817	1	2	91	0.00643087	0.292605
SoFic	Wadjet Type I	0.443318	0	1	311	0.0018817	1	2	91	0.00643087	0.292605
Bunzi	Wadjet Type I	0.443318	0	1	311	0.0018817	1	2	91	0.00643087	0.292605
CRISPR-Cas Type IV A	PrrC	0.443318	0	1	311	0.0018817	1	7	26	0.022508	0.0836013
HerA DUF4297 (Gao system 20)	Wadjet Type I	0.443318	0	1	311	0.0018817	1	2	91	0.00643087	0.292605
Lamassu Type I	Wadjet Type I	0.443318	0	1	311	0.0018817	1	2	91	0.00643087	0.292605
Old	PrrC	0.443318	0	1	311	0.0018817	1	7	26	0.022508	0.0836013
Gao system 19	PD T4 2	0.444197	0	2	311	0.00483866	2	18	26	0.0578778	0.0836013
AVAST Type IV	Mokosh Type I	0.445108	0	1	311	0.00189204	1	3	61	0.0096463	0.196141
Mokosh Type I	PD lambda1	0.445108	0	1	311	0.00189204	1	61	3	0.196141	0.0096463
Mokosh Type I	PD T4 6	0.445108	0	1	311	0.00189204	1	61	3	0.196141	0.0096463
Mokosh Type I	Retron Type V	0.445108	0	1	311	0.00189204	1	61	3	0.196141	0.0096463
Mokosh Type I	Rst Sirtuin like	0.445108	0	1	311	0.00189204	1	61	3	0.196141	0.0096463
Rst HelicaseDUF2290	Thoeris Type I	0.446893	0	1	311	0.00190238	1	23	8	0.073955	0.0257235
CRISPR-Cas Type I-F	Rst HelicaseDUF2290	0.447411	0	9	311	0.0266333	8	112	23	0.360129	0.073955
RADAR	Wadjet Type I	0.448682	0	8	311	0.0235213	7	25	91	0.0803859	0.292605
Argonaute Type III	Tiamat	0.450445	0	1	311	0.00192306	1	31	6	0.0996785	0.0192926
BREX Type I	IetAS	0.450476	0	3	311	0.00796104	2	11	70	0.0353698	0.22508
CBASS Type III	Rst ATPase	0.450476	0	3	311	0.00796104	2	77	10	0.247588	0.0321543
Disarm Type I	RM Type IV	0.452779	0	2	311	0.00492137	2	14	34	0.0450161	0.109325
Druantia Type III	RM Type II	0.452901	0	11	311	0.0330642	10	41	78	0.131833	0.250804
CBASS Type II	Hachiman Type I	0.453125	0	6	311	0.0173385	5	39	43	0.125402	0.138264
Borvo	Shedu	0.453847	0	2	311	0.00493171	2	9	53	0.0289389	0.170418
CRISPR-Cas Type I-F	DRT Type II	0.454808	0	6	311	0.0173695	5	112	15	0.360129	0.0482315
CRISPR-Cas Type IV A	QatABCD	0.455731	0	1	311	0.00195407	1	7	27	0.022508	0.0868167
DRT Type III	QatABCD	0.455731	0	1	311	0.00195407	1	7	27	0.022508	0.0868167
Dynamins	Gabija	0.456555	0	5	311	0.0142678	4	10	138	0.0321543	0.44373
Gabija	Rst ATPase	0.456555	0	5	311	0.0142678	4	138	10	0.44373	0.0321543
CRISPR-Cas Type I-E	PT DndABCDE	0.457482	0	1	311	0.00196441	1	38	5	0.122186	0.0160772
PsyrTA	Septu Type I	0.458033	0	4	311	0.0111661	3	27	40	0.0868167	0.128617
Abi2	Pycsar	0.458105	0	2	311	0.00497307	2	13	37	0.0418006	0.118971
CBASS Type II	Druantia Type II	0.458774	0	3	311	0.00806443	3	39	20	0.125402	0.0643087
CBASS Type III	Gao system 19	0.460265	0	5	311	0.0143299	4	77	18	0.247588	0.0578778
Shango	Tiamat	0.460966	0	1	311	0.00198509	1	32	6	0.102894	0.0192926
CRISPR-Cas Type IV A	CRISPR-Cas Type I-F	0.462078	0	3	311	0.00810579	3	7	112	0.022508	0.360129
CRISPR-Cas Type I-F	Gao system 29 RL	0.462078	0	3	311	0.00810579	3	112	7	0.360129	0.022508
Argonaute Type I	RM Type I	0.462622	0	8	311	0.0238211	7	16	144	0.0514469	0.463023
Gao system 19	QatABCD	0.463401	0	2	311	0.00502476	2	18	27	0.0578778	0.0868167
RM Type III	RM Type IV	0.465995	0	6	311	0.0175763	5	50	34	0.160772	0.109325
Rst Sirtuin like	Zorya Type I	0.466151	0	1	311	0.00201611	1	3	65	0.0096463	0.209003
DRT Type II	ShosTA	0.466151	0	1	311	0.00201611	1	15	13	0.0482315	0.0418006
Olokun	Zorya Type I	0.466151	0	1	311	0.00201611	1	3	65	0.0096463	0.209003
PD lambda1	Zorya Type I	0.466151	0	1	311	0.00201611	1	3	65	0.0096463	0.209003
PD T7 2	Wadjet Type I	0.466419	0	4	311	0.0112902	4	12	91	0.0385852	0.292605
AbiU	Wadjet Type I	0.466419	0	4	311	0.0112902	4	12	91	0.0385852	0.292605
BREX Type III	RM Type IIG	0.466419	0	4	311	0.0112902	4	13	84	0.0418006	0.270096
CRISPR-Cas Type IV A	IetAS	0.467615	0	2	311	0.00506612	2	7	70	0.022508	0.22508
DRT Type III	IetAS	0.467615	0	2	311	0.00506612	2	7	70	0.022508	0.22508
Lamassu family	PD lambda2	0.467615	0	2	311	0.00506612	2	49	10	0.157556	0.0321543
Lamassu family	Rst ATPase	0.467615	0	2	311	0.00506612	2	49	10	0.157556	0.0321543
Lamassu family	hma	0.467615	0	2	311	0.00506612	2	49	10	0.157556	0.0321543
Argonaute Type II	Lamassu family	0.467868	0	1	311	0.00202645	1	4	49	0.0128617	0.157556
Lamassu family	Retron Type II A	0.467868	0	1	311	0.00202645	1	49	4	0.157556	0.0128617
AbiE	RADAR	0.468895	0	5	311	0.0144746	5	56	25	0.180064	0.0803859
BREX Type I	dCTPase	0.471286	0	1	311	0.00204713	1	11	18	0.0353698	0.0578778
RM Type I	Rst 3HP	0.471489	0	7	311	0.0208435	6	144	14	0.463023	0.0450161
CRISPR-Cas Type I-E	ShosTA	0.47181	0	2	311	0.00510747	2	38	13	0.122186	0.0418006
CRISPR-Cas Type I-E	Pycsar	0.47258	0	5	311	0.0145367	5	38	37	0.122186	0.118971
PD T7 4	Septu Type I	0.474683	0	1	311	0.0020678	1	5	40	0.0160772	0.128617
Argonaute Type II	RM Type III	0.474683	0	1	311	0.0020678	1	4	50	0.0128617	0.160772
RM Type III	hma	0.478066	0	2	311	0.00516951	2	50	10	0.160772	0.0321543
CBASS Type I	CRISPR-Cas Type IV A	0.479736	0	1	311	0.00209882	1	29	7	0.0932476	0.022508
CBASS Type I	Gao system 29 RL	0.479736	0	1	311	0.00209882	1	29	7	0.0932476	0.022508
CBASS Type I	PD T4 8	0.479736	0	1	311	0.00209882	1	29	7	0.0932476	0.022508
MzaABCDE	PD T4 8	0.479736	0	1	311	0.00209882	1	29	7	0.0932476	0.022508
CBASS Type I	Lamassu family	0.481758	0	5	311	0.0146917	5	29	49	0.0932476	0.157556
AbiE	PD lambda5	0.482211	0	2	311	0.00521086	2	56	9	0.180064	0.0289389
Gabija	Wadjet Type I	0.483567	0	41	311	0.129837	40	138	91	0.44373	0.292605
Gabija	PrrC	0.485758	0	12	311	0.0370964	12	138	26	0.44373	0.0836013
AbiE	Argonaute Type III	0.485976	0	6	311	0.0179485	6	56	31	0.180064	0.0996785
Gabija	Shedu	0.489344	0	24	311	0.0756196	24	138	53	0.44373	0.170418
AVAST Type IV	IetAS	0.49134	0	1	311	0.00217119	1	3	70	0.0096463	0.22508
IetAS	Olokun	0.49134	0	1	311	0.00217119	1	70	3	0.22508	0.0096463
RM Type I	Rst ATPase	0.493305	0	5	311	0.0148882	5	144	10	0.463023	0.0321543
IetAS	RADAR	0.493685	0	6	311	0.0180933	6	70	25	0.22508	0.0803859
AbiD	Hachiman Type I	0.494523	0	2	311	0.00533493	2	12	43	0.0385852	0.138264
RM Type III	Wadjet Type I	0.497639	0	15	311	0.0470425	15	50	91	0.160772	0.292605
Abi2	Septu Type I	0.498586	0	2	311	0.00537629	2	13	40	0.0418006	0.128617
CBASS Type II	CBASS Type III	0.499689	0	10	311	0.0310481	10	39	77	0.125402	0.247588
CBASS Type I	Gao system 19	0.500609	0	2	311	0.00539697	2	29	18	0.0932476	0.0578778
Gao system 19	MzaABCDE	0.500609	0	2	311	0.00539697	2	18	29	0.0578778	0.0932476
PD T4 2	Shango	0.50101	0	3	311	0.00860206	3	26	32	0.0836013	0.102894
QatABCD	Thoeris Type I	0.50108	0	1	311	0.00223323	1	27	8	0.0868167	0.0257235
Argonaute Type III	Gao system 29 RL	0.502686	0	1	311	0.00224357	1	31	7	0.0996785	0.022508
Argonaute Type III	Retron Type III A	0.502686	0	1	311	0.00224357	1	31	7	0.0996785	0.022508
CBASS Type III	QatABCD	0.503517	0	7	311	0.0214948	7	77	27	0.247588	0.0868167
Argonaute Type III	QatABCD	0.504984	0	3	311	0.00865376	3	31	27	0.0996785	0.0868167
Hachiman Type I	RM Type IV	0.506557	0	5	311	0.0151156	5	43	34	0.138264	0.109325
RM Type IIG	Rst ATPase	0.507361	0	3	311	0.00868477	3	84	10	0.270096	0.0321543
RM Type IIG	hma	0.507361	0	3	311	0.00868477	3	84	10	0.270096	0.0321543
IetAS	PD T7 2	0.507361	0	3	311	0.00868477	3	70	12	0.22508	0.0385852
PD lambda2	RM Type IIG	0.507361	0	3	311	0.00868477	3	10	84	0.0321543	0.270096
BREX Type I	Druantia Type II	0.507471	0	1	311	0.00227458	1	11	20	0.0353698	0.0643087
CRISPR-Cas Type I-C	Druantia Type II	0.507471	0	1	311	0.00227458	1	11	20	0.0353698	0.0643087
Shedu	hma	0.508651	0	2	311	0.00547968	2	53	10	0.170418	0.0321543
Azaca	TerY P	0.511645	0	2	311	0.0055107	2	13	41	0.0418006	0.131833
BstA	CRISPR-Cas Type I-F	0.513779	0	1	311	0.00231594	1	2	112	0.00643087	0.360129
Bunzi	CRISPR-Cas Type I-F	0.513779	0	1	311	0.00231594	1	2	112	0.00643087	0.360129
CRISPR-Cas Type I-F	HerA DUF4297 (Gao system 20)	0.513779	0	1	311	0.00231594	1	112	2	0.360129	0.00643087
CRISPR-Cas Type I-F	PD T7 3	0.513779	0	1	311	0.00231594	1	112	2	0.360129	0.00643087
RADAR	RM Type IV	0.515239	0	3	311	0.00878816	3	25	34	0.0803859	0.109325
PD lambda5	RADAR	0.515344	0	1	311	0.00232628	1	9	25	0.0289389	0.0803859
Argonaute Type III	RM Type II	0.51661	0	8	311	0.0249997	8	31	78	0.0996785	0.250804
CBASS Type III	Retron Type III A	0.517597	0	2	311	0.00557273	2	77	7	0.247588	0.022508
BREX Type I	RM Type II	0.521494	0	3	311	0.00887088	3	11	78	0.0353698	0.250804
Dynamins	Rst HelicaseDUF2290	0.523091	0	1	311	0.00237797	1	10	23	0.0321543	0.073955
Septu Type I	Shedu	0.524021	0	7	311	0.0219187	7	40	53	0.128617	0.170418
Gabija	MzaABCDE	0.524371	0	13	311	0.0413767	13	138	29	0.44373	0.0932476
RM Type II	Retron Type III A	0.52448	0	2	311	0.0056451	2	78	7	0.250804	0.022508
Tiamat	Wadjet Type I	0.52448	0	2	311	0.0056451	2	6	91	0.0192926	0.292605
AVAST Type IV	CBASS Type III	0.524626	0	1	311	0.00238831	1	3	77	0.0096463	0.247588
CBASS Type III	PD lambda1	0.524626	0	1	311	0.00238831	1	77	3	0.247588	0.0096463
CBASS Type III	PD T4 7	0.524626	0	1	311	0.00238831	1	77	3	0.247588	0.0096463
CBASS Type III	Paris Type I	0.524626	0	1	311	0.00238831	1	77	3	0.247588	0.0096463
CBASS Type I	Thoeris Type I	0.526156	0	1	311	0.00239865	1	29	8	0.0932476	0.0257235
Borvo	Mokosh Type I	0.527409	0	2	311	0.00567612	2	9	61	0.0289389	0.196141
PD T4 6	RM Type II	0.529201	0	1	311	0.00241933	1	3	78	0.0096463	0.250804
PD T4 7	RM Type II	0.529201	0	1	311	0.00241933	1	3	78	0.0096463	0.250804
ShosTA	dCTPase	0.529201	0	1	311	0.00241933	1	13	18	0.0418006	0.0578778
Azaca	Gao system 19	0.529201	0	1	311	0.00241933	1	13	18	0.0418006	0.0578778
Borvo	PD T4 2	0.529201	0	1	311	0.00241933	1	9	26	0.0289389	0.0836013
Dpd	RM Type II	0.529201	0	1	311	0.00241933	1	3	78	0.0096463	0.250804
Gao system 19	ShosTA	0.529201	0	1	311	0.00241933	1	18	13	0.0578778	0.0418006
Olokun	RM Type II	0.529201	0	1	311	0.00241933	1	3	78	0.0096463	0.250804
PD lambda5	PD T4 2	0.529201	0	1	311	0.00241933	1	9	26	0.0289389	0.0836013
Gabija	Lamassu Type II	0.530326	0	2	311	0.00570714	2	138	4	0.44373	0.0128617
Gabija	Retron Type II A	0.530326	0	2	311	0.00570714	2	138	4	0.44373	0.0128617
IetAS	PD T4 2	0.531611	0	6	311	0.018817	6	70	26	0.22508	0.0836013
Druantia Type III	MzaABCDE	0.532277	0	4	311	0.0122931	4	41	29	0.131833	0.0932476
RM Type IV	Retron Type III A	0.535232	0	1	311	0.00246069	1	34	7	0.109325	0.022508
CRISPR-Cas Type IV A	RM Type IV	0.535232	0	1	311	0.00246069	1	7	34	0.022508	0.109325
DRT Type III	RM Type IV	0.535232	0	1	311	0.00246069	1	7	34	0.022508	0.109325
CBASS Type III	Shango	0.537896	0	8	311	0.0254753	8	77	32	0.247588	0.102894
CRISPR-Cas Type I-F	PD T7 1	0.538046	0	2	311	0.00578985	2	112	5	0.360129	0.0160772
CRISPR-Cas Type I-F	PD T7 4	0.538046	0	2	311	0.00578985	2	112	5	0.360129	0.0160772
CRISPR-Cas Type I-F	PD T7 5	0.538046	0	2	311	0.00578985	2	112	5	0.360129	0.0160772
DRT Type II	Retron Type IV	0.538218	0	1	311	0.00248136	1	15	16	0.0482315	0.0514469
Druantia Type II	PD T7 2	0.538218	0	1	311	0.00248136	1	20	12	0.0643087	0.0385852
Pycsar	TerY P	0.539059	0	5	311	0.0156843	5	37	41	0.118971	0.131833
BREX Type I	Gabija	0.539641	0	5	311	0.0156946	5	11	138	0.0353698	0.44373
PrrC	RM Type IV	0.541513	0	3	311	0.00913969	3	26	34	0.0836013	0.109325
CRISPR-Cas Type I-F	Shedu	0.541547	0	19	311	0.0613724	19	112	53	0.360129	0.170418
PD lambda5	PsyrTA	0.542663	0	1	311	0.00251238	1	9	27	0.0289389	0.0868167
CBASS Type III	Zorya Type I	0.545356	0	16	311	0.0517468	16	77	65	0.247588	0.209003
CRISPR-Cas Type I-E	RosmerTA	0.546643	0	7	311	0.0223943	7	38	57	0.122186	0.18328
Gabija	dCTPase	0.547041	0	8	311	0.0256821	8	138	18	0.44373	0.0578778
TerY P	Tiamat	0.547064	0	1	311	0.0025434	1	41	6	0.131833	0.0192926
Druantia Type III	Tiamat	0.547064	0	1	311	0.0025434	1	41	6	0.131833	0.0192926
AbiE	Argonaute Type I	0.550589	0	3	311	0.00926376	3	56	16	0.180064	0.0514469
PD T7 4	RM Type III	0.552867	0	1	311	0.00258475	1	5	50	0.0160772	0.160772
RADAR	hma	0.552867	0	1	311	0.00258475	1	25	10	0.0803859	0.0321543
PD lambda2	RADAR	0.552867	0	1	311	0.00258475	1	10	25	0.0321543	0.0803859
Argonaute Type II	RM Type I	0.553221	0	2	311	0.00595527	2	4	144	0.0128617	0.463023
RM Type III	dCTPase	0.553591	0	3	311	0.00930511	3	50	18	0.160772	0.0578778
AVAST Type IV	RM Type IIG	0.555741	0	1	311	0.00260543	1	3	84	0.0096463	0.270096
Paris Type I	RM Type IIG	0.555741	0	1	311	0.00260543	1	3	84	0.0096463	0.270096
RM Type IIG	Retron Type V	0.555741	0	1	311	0.00260543	1	84	3	0.270096	0.0096463
RM Type IIG	Rst Sirtuin like	0.555741	0	1	311	0.00260543	1	84	3	0.270096	0.0096463
Olokun	RM Type IIG	0.555741	0	1	311	0.00260543	1	3	84	0.0096463	0.270096
PD lambda1	RM Type IIG	0.555741	0	1	311	0.00260543	1	3	84	0.0096463	0.270096
Rst ATPase	Wadjet Type I	0.561043	0	3	311	0.0094085	3	10	91	0.0321543	0.292605
CBASS Type III	TerY P	0.563187	0	10	311	0.0326403	10	77	41	0.247588	0.131833
DRT Type II	Mokosh Type I	0.564741	0	3	311	0.0094602	3	15	61	0.0482315	0.196141
DRT Type III	Pycsar	0.565654	0	1	311	0.00267781	1	7	37	0.022508	0.118971
Gao system 29 RL	Pycsar	0.565654	0	1	311	0.00267781	1	7	37	0.022508	0.118971
Borvo	Gabija	0.56653	0	4	311	0.0128411	4	9	138	0.0289389	0.44373
Gabija	PifA	0.56653	0	4	311	0.0128411	4	138	9	0.44373	0.0289389
PD T4 2	hma	0.567052	0	1	311	0.00268814	1	26	10	0.0836013	0.0321543
PrrC	Rst ATPase	0.567052	0	1	311	0.00268814	1	26	10	0.0836013	0.0321543
BREX Type III	Druantia Type II	0.567052	0	1	311	0.00268814	1	13	20	0.0418006	0.0643087
Borvo	CBASS Type I	0.568446	0	1	311	0.00269848	1	9	29	0.0289389	0.0932476
Borvo	MzaABCDE	0.568446	0	1	311	0.00269848	1	9	29	0.0289389	0.0932476
CBASS Type I	PD lambda5	0.568446	0	1	311	0.00269848	1	29	9	0.0932476	0.0289389
CBASS Type I	PifA	0.568446	0	1	311	0.00269848	1	29	9	0.0932476	0.0289389
CRISPR-Cas Type I-F	RM Type IV	0.568852	0	12	311	0.039371	12	112	34	0.360129	0.109325
RM Type II	Retron Type IV	0.57032	0	4	311	0.0129031	4	78	16	0.250804	0.0514469
Argonaute Type I	RM Type II	0.57032	0	4	311	0.0129031	4	16	78	0.0514469	0.250804
Gabija	RM Type II	0.570497	0	34	311	0.111289	35	138	78	0.44373	0.250804
RM Type II	Shedu	0.571711	0	13	311	0.0427415	13	78	53	0.250804	0.170418
CRISPR-Cas Type I-E	RM Type III	0.573453	0	6	311	0.0196441	6	38	50	0.122186	0.160772
PD T7 4	Shedu	0.573976	0	1	311	0.00273984	1	5	53	0.0160772	0.170418
Lamassu family	Wadjet Type I	0.574134	0	14	311	0.0461017	14	49	91	0.157556	0.292605
PD T7 2	RM Type III	0.575319	0	2	311	0.00620341	2	12	50	0.0385852	0.160772
AbiD	RM Type III	0.575319	0	2	311	0.00620341	2	12	50	0.0385852	0.160772
CRISPR-Cas Type IV A	CRISPR-Cas Type I-E	0.575347	0	1	311	0.00275018	1	7	38	0.022508	0.122186
CRISPR-Cas Type I-E	Retron Type III A	0.575347	0	1	311	0.00275018	1	38	7	0.122186	0.022508
CRISPR-Cas Type I-F	RM Type I	0.575477	0	51	311	0.166748	52	112	144	0.360129	0.463023
AbiE	RM Type IV	0.575497	0	6	311	0.0196855	6	56	34	0.180064	0.109325
IetAS	TerY P	0.5764	0	9	311	0.029673	9	70	41	0.22508	0.131833
Disarm Type I	Hachiman Type I	0.577124	0	2	311	0.00622409	2	14	43	0.0450161	0.138264
Gabija	Pycsar	0.577843	0	16	311	0.052791	16	138	37	0.44373	0.118971
RM Type IIG	Wadjet Type I	0.578622	0	24	311	0.0790314	25	84	91	0.270096	0.292605
CBASS Type II	Lamassu family	0.579063	0	6	311	0.0197579	6	39	49	0.125402	0.157556
AbiU	RM Type II	0.580064	0	3	311	0.00967732	3	12	78	0.0385852	0.250804
AVAST Type V	dCTPase	0.580789	0	1	311	0.00279153	1	15	18	0.0482315	0.0578778
Dynamins	QatABCD	0.580789	0	1	311	0.00279153	1	10	27	0.0321543	0.0868167
PD lambda2	PsyrTA	0.580789	0	1	311	0.00279153	1	10	27	0.0321543	0.0868167
Argonaute Type I	CRISPR-Cas Type I-E	0.582506	0	2	311	0.00628612	2	16	38	0.0514469	0.122186
Mokosh Type I	hma	0.584289	0	2	311	0.0063068	2	61	10	0.196141	0.0321543
AVAST Type IV	Wadjet Type I	0.584825	0	1	311	0.00282255	1	3	91	0.0096463	0.292605
Rst Sirtuin like	Wadjet Type I	0.584825	0	1	311	0.00282255	1	3	91	0.0096463	0.292605
CBASS Type II	Old	0.584825	0	1	311	0.00282255	1	39	7	0.125402	0.022508
Gao system 19	RM Type IV	0.586066	0	2	311	0.00632748	2	18	34	0.0578778	0.109325
Disarm Type I	Wadjet Type I	0.586531	0	4	311	0.0131719	4	14	91	0.0450161	0.292605
Lamassu family	PD T4 2	0.586531	0	4	311	0.0131719	4	49	26	0.157556	0.0836013
DRT Type II	TerY P	0.588721	0	2	311	0.0063585	2	15	41	0.0482315	0.131833
AVAST Type II	Gabija	0.588822	0	1	311	0.00285357	1	2	138	0.00643087	0.44373
AbiL	Gabija	0.588822	0	1	311	0.00285357	1	2	138	0.00643087	0.44373
Argonaute solo	Gabija	0.588822	0	1	311	0.00285357	1	2	138	0.00643087	0.44373
BstA	Gabija	0.588822	0	1	311	0.00285357	1	2	138	0.00643087	0.44373
Gabija	Kiwa	0.588822	0	1	311	0.00285357	1	138	2	0.44373	0.00643087
Gabija	PD T7 3	0.588822	0	1	311	0.00285357	1	138	2	0.44373	0.00643087
Gabija	PT SspFGH	0.588822	0	1	311	0.00285357	1	138	2	0.44373	0.00643087
Gabija	Rst DUF4238	0.588822	0	1	311	0.00285357	1	138	2	0.44373	0.00643087
Gabija	SoFic	0.588822	0	1	311	0.00285357	1	138	2	0.44373	0.00643087
RM Type IIG	Rst HelicaseDUF2290	0.589671	0	6	311	0.019975	6	84	23	0.270096	0.073955
Gabija	Rst 3HP	0.589671	0	6	311	0.019975	6	138	14	0.44373	0.0450161
MzaABCDE	RM Type II	0.592322	0	7	311	0.0233869	7	29	78	0.0932476	0.250804
Argonaute Type III	PD lambda5	0.59278	0	1	311	0.00288459	1	31	9	0.0996785	0.0289389
AbiE	Hachiman Type II	0.594091	0	1	311	0.00289492	1	56	5	0.180064	0.0160772
Druantia Type I	IetAS	0.594091	0	1	311	0.00289492	1	4	70	0.0128617	0.22508
IetAS	Retron Type II A	0.594091	0	1	311	0.00289492	1	70	4	0.22508	0.0128617
Old	Septu Type I	0.594091	0	1	311	0.00289492	1	7	40	0.022508	0.128617
AbiE	CBASS Type I	0.599269	0	5	311	0.0167906	5	56	29	0.180064	0.0932476
PD T7 1	RosmerTA	0.600584	0	1	311	0.00294662	1	5	57	0.0160772	0.18328
PD T7 4	RosmerTA	0.600584	0	1	311	0.00294662	1	5	57	0.0160772	0.18328
PD T7 5	RosmerTA	0.600584	0	1	311	0.00294662	1	5	57	0.0160772	0.18328
PT DndABCDE	RosmerTA	0.600584	0	1	311	0.00294662	1	5	57	0.0160772	0.18328
CRISPR-Cas Type IV A	Gabija	0.601357	0	3	311	0.00998749	3	7	138	0.022508	0.44373
Borvo	IetAS	0.601807	0	2	311	0.00651358	2	9	70	0.0289389	0.22508
BREX Type I	PD T4 2	0.60187	0	1	311	0.00295696	1	11	26	0.0353698	0.0836013
CRISPR-Cas Type I-C	PD T4 2	0.60187	0	1	311	0.00295696	1	11	26	0.0353698	0.0836013
Druantia Type III	Gao system 29 RL	0.603152	0	1	311	0.0029673	1	41	7	0.131833	0.022508
Druantia Type III	Old	0.603152	0	1	311	0.0029673	1	41	7	0.131833	0.022508
Gao system 29 RL	TerY P	0.603152	0	1	311	0.0029673	1	7	41	0.022508	0.131833
Old	TerY P	0.603152	0	1	311	0.0029673	1	7	41	0.022508	0.131833
PD T7 3	RM Type I	0.60443	0	1	311	0.00297764	1	2	144	0.00643087	0.463023
RM Type I	SoFic	0.60443	0	1	311	0.00297764	1	144	2	0.463023	0.00643087
RM Type I	dsr1	0.60443	0	1	311	0.00297764	1	144	2	0.463023	0.00643087
Borvo	Shango	0.60443	0	1	311	0.00297764	1	9	32	0.0289389	0.102894
AbiD	Shedu	0.606954	0	2	311	0.00657561	2	12	53	0.0385852	0.170418
AbiU	Shedu	0.606954	0	2	311	0.00657561	2	12	53	0.0385852	0.170418
CBASS Type I	Dynamins	0.606973	0	1	311	0.00299831	1	29	10	0.0932476	0.0321543
CBASS Type I	PT SspABCD	0.606973	0	1	311	0.00299831	1	29	10	0.0932476	0.0321543
CBASS Type I	Rst ATPase	0.606973	0	1	311	0.00299831	1	29	10	0.0932476	0.0321543
MzaABCDE	PD lambda2	0.606973	0	1	311	0.00299831	1	29	10	0.0932476	0.0321543
MzaABCDE	PT SspABCD	0.606973	0	1	311	0.00299831	1	29	10	0.0932476	0.0321543
Abi2	Lamassu family	0.607806	0	2	311	0.00658595	2	13	49	0.0418006	0.157556
Druantia Type III	Septu Type I	0.607888	0	5	311	0.016956	5	41	40	0.131833	0.128617
Disarm Type I	IetAS	0.611049	0	3	311	0.0101322	3	14	70	0.0450161	0.22508
IetAS	Rst 3HP	0.611049	0	3	311	0.0101322	3	70	14	0.22508	0.0450161
CBASS Type I	RosmerTA	0.614812	0	5	311	0.0170904	5	29	57	0.0932476	0.18328
BREX Type I	PsyrTA	0.615747	0	1	311	0.00307069	1	11	27	0.0353698	0.0868167
CRISPR-Cas Type I-C	PsyrTA	0.615747	0	1	311	0.00307069	1	11	27	0.0353698	0.0868167
Hachiman Type I	RM Type I	0.616368	0	19	311	0.0640192	20	43	144	0.138264	0.463023
Abi2	RM Type III	0.618765	0	2	311	0.00672036	2	13	50	0.0418006	0.160772
RM Type III	ShosTA	0.618765	0	2	311	0.00672036	2	50	13	0.160772	0.0418006
PD T7 2	RADAR	0.619447	0	1	311	0.0031017	1	12	25	0.0385852	0.0803859
AbiD	RADAR	0.619447	0	1	311	0.0031017	1	12	25	0.0385852	0.0803859
RM Type III	Tiamat	0.619447	0	1	311	0.0031017	1	50	6	0.160772	0.0192926
RM Type III	Shedu	0.619833	0	8	311	0.0273984	9	50	53	0.160772	0.170418
CRISPR-Cas Type I-E	Gabija	0.620723	0	16	311	0.0542178	17	38	138	0.122186	0.44373
Argonaute Type I	Druantia Type III	0.623743	0	2	311	0.00678239	2	16	41	0.0514469	0.131833
CRISPR-Cas Type I-E	IetAS	0.624019	0	8	311	0.0275018	9	38	70	0.122186	0.22508
Lamassu family	Mokosh Type I	0.624784	0	9	311	0.0309033	10	49	61	0.157556	0.196141
Azaca	CBASS Type III	0.625289	0	3	311	0.0103494	3	13	77	0.0418006	0.247588
PifA	RM Type IV	0.626741	0	1	311	0.00316374	1	9	34	0.0289389	0.109325
Borvo	RM Type IV	0.626741	0	1	311	0.00316374	1	9	34	0.0289389	0.109325
CBASS Type III	Retron Type II A	0.629141	0	1	311	0.00318442	1	77	4	0.247588	0.0128617
AbiU	RM Type IIG	0.629956	0	3	311	0.0104217	3	12	84	0.0385852	0.270096
IetAS	RM Type I	0.630441	0	31	311	0.104217	32	70	144	0.22508	0.463023
Argonaute Type III	PT SspABCD	0.631526	0	1	311	0.0032051	1	31	10	0.0996785	0.0321543
AbiD	PD T4 2	0.633896	0	1	311	0.00322577	1	12	26	0.0385852	0.0836013
AbiU	PD T4 2	0.633896	0	1	311	0.00322577	1	12	26	0.0385852	0.0836013
AbiU	PrrC	0.633896	0	1	311	0.00322577	1	12	26	0.0385852	0.0836013
Argonaute Type II	RM Type II	0.633896	0	1	311	0.00322577	1	4	78	0.0128617	0.250804
Druantia Type I	RM Type II	0.633896	0	1	311	0.00322577	1	4	78	0.0128617	0.250804
PrrC	RM Type II	0.636324	0	6	311	0.0209675	7	26	78	0.0836013	0.250804
AbiE	PD T7 2	0.636772	0	2	311	0.00694782	2	56	12	0.180064	0.0385852
IetAS	MzaABCDE	0.637263	0	6	311	0.0209882	7	70	29	0.22508	0.0932476
RM Type IV	Septu Type I	0.637534	0	4	311	0.0140611	4	34	40	0.109325	0.128617
PD T4 2	PrrC	0.639974	0	2	311	0.00698918	2	26	26	0.0836013	0.0836013
Shedu	Tiamat	0.640914	0	1	311	0.00328781	1	53	6	0.170418	0.0192926
CBASS Type I	CRISPR-Cas Type I-C	0.64207	0	1	311	0.00329815	1	29	11	0.0932476	0.0353698
Shango	hma	0.643223	0	1	311	0.00330849	1	32	10	0.102894	0.0321543
BREX Type II	Septu Type I	0.643223	0	1	311	0.00330849	1	8	40	0.0257235	0.128617
Dynamins	Shango	0.643223	0	1	311	0.00330849	1	10	32	0.0321543	0.102894
AbiU	RosmerTA	0.646311	0	2	311	0.00707189	2	12	57	0.0385852	0.18328
RM Type III	TerY P	0.646567	0	6	311	0.021195	7	50	41	0.160772	0.131833
PD T7 2	PsyrTA	0.647798	0	1	311	0.00334984	1	12	27	0.0385852	0.0868167
PD T7 2	QatABCD	0.647798	0	1	311	0.00334984	1	12	27	0.0385852	0.0868167
Argonaute Type III	CBASS Type III	0.648139	0	7	311	0.0246792	8	31	77	0.0996785	0.247588
Gabija	PD lambda2	0.648794	0	4	311	0.0142678	4	138	10	0.44373	0.0321543
Abi2	RADAR	0.648932	0	1	311	0.00336018	1	13	25	0.0418006	0.0803859
PD T7 1	Zorya Type I	0.648932	0	1	311	0.00336018	1	5	65	0.0160772	0.209003
PD T7 4	Zorya Type I	0.648932	0	1	311	0.00336018	1	5	65	0.0160772	0.209003
PD T7 5	Zorya Type I	0.648932	0	1	311	0.00336018	1	5	65	0.0160772	0.209003
PT DndABCDE	Zorya Type I	0.648932	0	1	311	0.00336018	1	5	65	0.0160772	0.209003
Abi2	Shedu	0.650226	0	2	311	0.00712358	2	13	53	0.0418006	0.170418
Azaca	Shedu	0.650226	0	2	311	0.00712358	2	13	53	0.0418006	0.170418
Borvo	CBASS Type III	0.653334	0	2	311	0.00716494	2	9	77	0.0289389	0.247588
PD T7 2	RM Type I	0.653336	0	5	311	0.0178658	6	12	144	0.0385852	0.463023
Gabija	QatABCD	0.65485	0	11	311	0.0385232	12	138	27	0.44373	0.0868167
PD lambda5	Pycsar	0.657878	0	1	311	0.00344289	1	9	37	0.0289389	0.118971
RM Type III	Rst 3HP	0.65872	0	2	311	0.00723731	2	50	14	0.160772	0.0450161
IetAS	PD lambda2	0.65872	0	2	311	0.00723731	2	70	10	0.22508	0.0321543
IetAS	Rst ATPase	0.65872	0	2	311	0.00723731	2	70	10	0.22508	0.0321543
CBASS Type II	QatABCD	0.658995	0	3	311	0.010887	3	39	27	0.125402	0.0868167
PrrC	QatABCD	0.660246	0	2	311	0.00725799	2	26	27	0.0836013	0.0868167
CRISPR-Cas Type I-F	PD lambda1	0.661173	0	1	311	0.00347391	1	112	3	0.360129	0.0096463
CRISPR-Cas Type I-F	Rst Sirtuin like	0.661173	0	1	311	0.00347391	1	112	3	0.360129	0.0096463
Druantia Type I	RM Type IIG	0.661173	0	1	311	0.00347391	1	4	84	0.0128617	0.270096
Abi2	PD T4 2	0.663353	0	1	311	0.00349459	1	13	26	0.0418006	0.0836013
Azaca	PD T4 2	0.663353	0	1	311	0.00349459	1	13	26	0.0418006	0.0836013
PrrC	TerY P	0.667073	0	3	311	0.0110214	3	26	41	0.0836013	0.131833
CRISPR-Cas Type I-E	PD lambda5	0.66767	0	1	311	0.00353594	1	38	9	0.122186	0.0289389
CRISPR-Cas Type IV A	Lamassu family	0.668741	0	1	311	0.00354628	1	7	49	0.022508	0.157556
Lamassu family	Old	0.668741	0	1	311	0.00354628	1	49	7	0.157556	0.022508
Lamassu family	PD T4 8	0.668741	0	1	311	0.00354628	1	49	7	0.157556	0.022508
CBASS Type III	Lamassu family	0.670799	0	11	311	0.0390091	12	77	49	0.247588	0.157556
AVAST Type V	Rst HelicaseDUF2290	0.670872	0	1	311	0.00356696	1	15	23	0.0482315	0.073955
RM Type IIG	TerY P	0.671497	0	10	311	0.0356076	11	84	41	0.270096	0.131833
Hachiman Type I	Lamassu family	0.672285	0	6	311	0.0217843	7	43	49	0.138264	0.157556
AbiE	Wadjet Type I	0.673193	0	15	311	0.0526876	16	56	91	0.180064	0.292605
CBASS Type I	Mokosh Type I	0.673334	0	5	311	0.0182897	6	29	61	0.0932476	0.196141
Gabija	RADAR	0.673588	0	10	311	0.0356696	11	138	25	0.44373	0.0803859
CBASS Type I	PD T7 2	0.674043	0	1	311	0.00359798	1	29	12	0.0932476	0.0385852
MzaABCDE	PD T7 2	0.674043	0	1	311	0.00359798	1	29	12	0.0932476	0.0385852
RM Type III	Retron Type III A	0.67614	0	1	311	0.00361866	1	50	7	0.160772	0.022508
DRT Type III	RM Type III	0.67614	0	1	311	0.00361866	1	7	50	0.022508	0.160772
IetAS	upx	0.67614	0	1	311	0.00361866	1	70	5	0.22508	0.0160772
Old	RM Type III	0.67614	0	1	311	0.00361866	1	7	50	0.022508	0.160772
BREX Type III	PsyrTA	0.677183	0	1	311	0.00362899	1	13	27	0.0418006	0.0868167
Borvo	CBASS Type II	0.677183	0	1	311	0.00362899	1	9	39	0.0289389	0.125402
MzaABCDE	RADAR	0.677409	0	2	311	0.00749579	2	29	25	0.0932476	0.0803859
CRISPR-Cas Type I-C	Shango	0.678223	0	1	311	0.00363933	1	11	32	0.0353698	0.102894
Dynamins	RM Type I	0.68117	0	4	311	0.0148882	5	10	144	0.0321543	0.463023
AbiE	CRISPR-Cas Type I-E	0.681455	0	6	311	0.0220014	7	56	38	0.180064	0.122186
Mokosh Type I	PD T7 2	0.682491	0	2	311	0.00756816	2	61	12	0.196141	0.0385852
RM Type IIG	ShosTA	0.682808	0	3	311	0.0112902	4	84	13	0.270096	0.0418006
Gabija	ShosTA	0.685149	0	5	311	0.0185482	6	138	13	0.44373	0.0418006
Gao system 19	Mokosh Type I	0.68636	0	3	311	0.0113522	4	18	61	0.0578778	0.196141
PifA	Septu Type I	0.686425	0	1	311	0.00372205	1	9	40	0.0289389	0.128617
Druantia Type II	Gao system 19	0.686425	0	1	311	0.00372205	1	20	18	0.0643087	0.0578778
PD lambda5	Septu Type I	0.686425	0	1	311	0.00372205	1	9	40	0.0289389	0.128617
Gabija	Gao system 19	0.688223	0	7	311	0.0256821	8	138	18	0.44373	0.0578778
AbiE	PrrC	0.689443	0	4	311	0.0150536	5	56	26	0.180064	0.0836013
Gabija	Thoeris Type I	0.689883	0	3	311	0.0114143	4	138	8	0.44373	0.0257235
PD T4 2	Rst 3HP	0.690447	0	1	311	0.0037634	1	26	14	0.0836013	0.0450161
PrrC	Rst 3HP	0.690447	0	1	311	0.0037634	1	26	14	0.0836013	0.0450161
Retron Type II A	Wadjet Type I	0.690447	0	1	311	0.0037634	1	4	91	0.0128617	0.292605
Druantia Type III	PsyrTA	0.691633	0	3	311	0.0114453	4	41	27	0.131833	0.0868167
Mokosh Type I	Tiamat	0.692439	0	1	311	0.00378408	1	61	6	0.196141	0.0192926
Lamassu family	Pycsar	0.693934	0	5	311	0.0187446	6	49	37	0.157556	0.118971
DRT Type II	RM Type III	0.695258	0	2	311	0.00775426	2	15	50	0.0482315	0.160772
Borvo	Druantia Type III	0.695403	0	1	311	0.0038151	1	9	41	0.0289389	0.131833
Borvo	TerY P	0.695403	0	1	311	0.0038151	1	9	41	0.0289389	0.131833
CBASS Type III	RM Type III	0.695999	0	11	311	0.0398052	12	77	50	0.247588	0.160772
PT SspABCD	Pycsar	0.696384	0	1	311	0.00382544	1	10	37	0.0321543	0.118971
Pycsar	Rst ATPase	0.696384	0	1	311	0.00382544	1	37	10	0.118971	0.0321543
PD lambda2	Pycsar	0.696384	0	1	311	0.00382544	1	10	37	0.0321543	0.118971
Retron Type III A	Shedu	0.697363	0	1	311	0.00383578	1	7	53	0.022508	0.170418
DRT Type III	Shedu	0.697363	0	1	311	0.00383578	1	7	53	0.022508	0.170418
Gao system 29 RL	Shedu	0.697363	0	1	311	0.00383578	1	7	53	0.022508	0.170418
Old	Shedu	0.697363	0	1	311	0.00383578	1	7	53	0.022508	0.170418
CBASS Type I	PrrC	0.698037	0	2	311	0.00779562	2	29	26	0.0932476	0.0836013
CRISPR-Cas Type I-F	PD lambda2	0.699131	0	3	311	0.0115797	4	112	10	0.360129	0.0321543
CRISPR-Cas Type I-F	PT SspABCD	0.699131	0	3	311	0.0115797	4	112	10	0.360129	0.0321543
IetAS	Retron Type IV	0.699131	0	3	311	0.0115797	4	70	16	0.22508	0.0514469
PD lambda5	RM Type IIG	0.699419	0	2	311	0.0078163	2	9	84	0.0289389	0.270096
RM Type IIG	RM Type IV	0.700805	0	8	311	0.0295282	9	84	34	0.270096	0.109325
Lamassu family	Rst HelicaseDUF2290	0.70311	0	3	311	0.0116521	4	49	23	0.157556	0.073955
CBASS Type I	CBASS Type II	0.705367	0	3	311	0.0116934	4	29	39	0.0932476	0.125402
CRISPR-Cas Type I-E	PD lambda2	0.706028	0	1	311	0.00392883	1	38	10	0.122186	0.0321543
CRISPR-Cas Type I-E	Rst ATPase	0.706028	0	1	311	0.00392883	1	38	10	0.122186	0.0321543
QatABCD	RM Type I	0.707997	0	11	311	0.0401981	13	27	144	0.0868167	0.463023
CBASS Type III	PD lambda2	0.708945	0	2	311	0.00796104	2	77	10	0.247588	0.0321543
CBASS Type III	PT SspABCD	0.708945	0	2	311	0.00796104	2	77	10	0.247588	0.0321543
CBASS Type III	PD T7 4	0.710735	0	1	311	0.00398052	1	77	5	0.247588	0.0160772
Gabija	RosmerTA	0.712176	0	23	311	0.0813267	25	138	57	0.44373	0.18328
Hachiman Type I	PD lambda5	0.712597	0	1	311	0.0040012	1	43	9	0.138264	0.0289389
Hachiman Type I	PifA	0.712597	0	1	311	0.0040012	1	43	9	0.138264	0.0289389
CBASS Type II	PD lambda2	0.715367	0	1	311	0.00403222	1	39	10	0.125402	0.0321543
PD T7 2	Zorya Type I	0.715594	0	2	311	0.00806443	3	12	65	0.0385852	0.209003
PD lambda2	RM Type II	0.715594	0	2	311	0.00806443	3	10	78	0.0321543	0.250804
AbiE	QatABCD	0.717199	0	4	311	0.0156326	5	56	27	0.180064	0.0868167
AbiE	Retron Type III A	0.717199	0	1	311	0.00405289	1	56	7	0.180064	0.022508
BREX Type II	Lamassu family	0.717199	0	1	311	0.00405289	1	8	49	0.0257235	0.157556
Gao system 19	RM Type IIG	0.717199	0	4	311	0.0156326	5	18	84	0.0578778	0.270096
Lamassu family	Thoeris Type I	0.717199	0	1	311	0.00405289	1	49	8	0.157556	0.0257235
Lamassu family	Retron Type IV	0.718218	0	2	311	0.00810579	3	49	16	0.157556	0.0514469
RM Type I	ShosTA	0.720142	0	5	311	0.0193546	6	144	13	0.463023	0.0418006
Hachiman Type I	PsyrTA	0.721872	0	3	311	0.0120036	4	43	27	0.138264	0.0868167
RADAR	RM Type I	0.723289	0	10	311	0.0372205	12	25	144	0.0803859	0.463023
Old	RosmerTA	0.723519	0	1	311	0.00412527	1	7	57	0.022508	0.18328
Azaca	Mokosh Type I	0.724048	0	2	311	0.00819884	3	13	61	0.0418006	0.196141
Mokosh Type I	ShosTA	0.724048	0	2	311	0.00819884	3	61	13	0.196141	0.0418006
Dynamins	Septu Type I	0.72441	0	1	311	0.00413561	1	10	40	0.0321543	0.128617
AVAST Type V	RM Type II	0.726682	0	3	311	0.0120966	4	15	78	0.0482315	0.250804
Zorya Type I	dCTPase	0.726682	0	3	311	0.0120966	4	65	18	0.209003	0.0578778
Gao system 19	Zorya Type I	0.726682	0	3	311	0.0120966	4	18	65	0.0578778	0.209003
Argonaute Type III	Azaca	0.727066	0	1	311	0.00416662	1	31	13	0.0996785	0.0418006
AVAST Type V	PsyrTA	0.728823	0	1	311	0.0041873	1	15	27	0.0482315	0.0868167
RM Type I	dCTPase	0.729288	0	7	311	0.0267987	8	144	18	0.463023	0.0578778
Gao system 19	RM Type I	0.729288	0	7	311	0.0267987	8	18	144	0.0578778	0.463023
CRISPR-Cas Type I-C	Pycsar	0.730569	0	1	311	0.00420798	1	11	37	0.0353698	0.118971
PD T7 2	RM Type IV	0.731438	0	1	311	0.00421832	1	12	34	0.0385852	0.109325
RM Type I	Shedu	0.732944	0	22	311	0.0789074	25	144	53	0.463023	0.170418
Mokosh Type I	Pycsar	0.734084	0	6	311	0.0233352	7	61	37	0.196141	0.118971
Gabija	PD T4 7	0.736591	0	1	311	0.00428035	1	138	3	0.44373	0.0096463
Gabija	Retron Type V	0.736591	0	1	311	0.00428035	1	138	3	0.44373	0.0096463
CBASS Type I	TerY P	0.736622	0	3	311	0.0122931	4	29	41	0.0932476	0.131833
Gabija	Zorya Type I	0.738262	0	26	311	0.092741	29	138	65	0.44373	0.209003
PD lambda5	Wadjet Type I	0.740319	0	2	311	0.00846765	3	9	91	0.0289389	0.292605
CBASS Type III	Wadjet Type I	0.740608	0	20	311	0.0724455	23	77	91	0.247588	0.292605
PD T7 1	RM Type IIG	0.741646	0	1	311	0.00434239	1	5	84	0.0160772	0.270096
PD T7 4	RM Type IIG	0.741646	0	1	311	0.00434239	1	5	84	0.0160772	0.270096
PD T7 5	RM Type IIG	0.741646	0	1	311	0.00434239	1	5	84	0.0160772	0.270096
PT DndABCDE	RM Type IIG	0.741646	0	1	311	0.00434239	1	5	84	0.0160772	0.270096
RosmerTA	Septu Type I	0.742791	0	6	311	0.023573	7	57	40	0.18328	0.128617
Argonaute Type III	CBASS Type II	0.746776	0	3	311	0.0124999	4	31	39	0.0996785	0.125402
Gao system 29 RL	Mokosh Type I	0.747421	0	1	311	0.00441476	1	7	61	0.022508	0.196141
Mokosh Type I	Retron Type III A	0.747421	0	1	311	0.00441476	1	61	7	0.196141	0.022508
Hachiman Type I	PD lambda2	0.749856	0	1	311	0.00444578	1	43	10	0.138264	0.0321543
Hachiman Type I	Rst ATPase	0.749856	0	1	311	0.00444578	1	43	10	0.138264	0.0321543
CRISPR-Cas Type I-E	Shango	0.750255	0	3	311	0.0125722	4	38	32	0.122186	0.102894
Mokosh Type I	PD T4 2	0.751026	0	4	311	0.0163977	5	61	26	0.196141	0.0836013
Argonaute Type III	PsyrTA	0.7511	0	2	311	0.00865376	3	31	27	0.0996785	0.0868167
AVAST Type IV	RM Type I	0.751467	0	1	311	0.00446646	1	3	144	0.0096463	0.463023
PD T4 7	RM Type I	0.751467	0	1	311	0.00446646	1	3	144	0.0096463	0.463023
Paris Type I	RM Type I	0.751467	0	1	311	0.00446646	1	3	144	0.0096463	0.463023
RM Type I	Retron Type V	0.751467	0	1	311	0.00446646	1	144	3	0.463023	0.0096463
RM Type I	Wadjet Type III	0.751467	0	1	311	0.00446646	1	144	3	0.463023	0.0096463
RM Type I	Retron Type IV	0.751658	0	6	311	0.0238211	7	144	16	0.463023	0.0514469
AVAST Type V	MzaABCDE	0.753863	0	1	311	0.00449747	1	15	29	0.0482315	0.0932476
RosmerTA	Shedu	0.757102	0	8	311	0.0312342	10	57	53	0.18328	0.170418
Borvo	Lamassu family	0.758588	0	1	311	0.00455951	1	9	49	0.0289389	0.157556
Pycsar	Rst HelicaseDUF2290	0.759217	0	2	311	0.0087985	3	37	23	0.118971	0.073955
PD T7 2	Pycsar	0.760916	0	1	311	0.00459052	1	12	37	0.0385852	0.118971
AbiU	Pycsar	0.760916	0	1	311	0.00459052	1	12	37	0.0385852	0.118971
DRT Type II	RosmerTA	0.761494	0	2	311	0.00883986	3	15	57	0.0482315	0.18328
Gabija	PD lambda5	0.762845	0	3	311	0.0128411	4	138	9	0.44373	0.0289389
Rst 3HP	Shango	0.763985	0	1	311	0.00463188	1	14	32	0.0450161	0.102894
RADAR	dCTPase	0.765505	0	1	311	0.00465256	1	25	18	0.0803859	0.0578778
PD lambda5	RM Type III	0.765505	0	1	311	0.00465256	1	9	50	0.0289389	0.160772
PD T7 1	Wadjet Type I	0.769262	0	1	311	0.00470425	1	5	91	0.0160772	0.292605
PD T7 4	Wadjet Type I	0.769262	0	1	311	0.00470425	1	5	91	0.0160772	0.292605
PD T7 5	Wadjet Type I	0.769262	0	1	311	0.00470425	1	5	91	0.0160772	0.292605
Gao system 29 RL	Zorya Type I	0.769262	0	1	311	0.00470425	1	7	65	0.022508	0.209003
Old	Zorya Type I	0.769262	0	1	311	0.00470425	1	7	65	0.022508	0.209003
CRISPR-Cas Type I-E	PD T7 2	0.770007	0	1	311	0.00471459	1	38	12	0.122186	0.0385852
Gao system 19	IetAS	0.771257	0	3	311	0.0130272	4	18	70	0.0578778	0.22508
CRISPR-Cas Type I-E	Shedu	0.776555	0	5	311	0.0208228	6	38	53	0.122186	0.170418
CRISPR-Cas Type I-F	Gao system 19	0.777283	0	5	311	0.0208435	6	112	18	0.360129	0.0578778
PD T4 2	dCTPase	0.778753	0	1	311	0.00483866	2	26	18	0.0836013	0.0578778
AbiD	CBASS Type II	0.778753	0	1	311	0.00483866	2	12	39	0.0385852	0.125402
PrrC	dCTPase	0.778753	0	1	311	0.00483866	2	26	18	0.0836013	0.0578778
CBASS Type II	PD T7 2	0.778753	0	1	311	0.00483866	2	39	12	0.125402	0.0385852
Gao system 19	PrrC	0.778753	0	1	311	0.00483866	2	18	26	0.0578778	0.0836013
MzaABCDE	RosmerTA	0.778908	0	4	311	0.0170904	5	29	57	0.0932476	0.18328
Gabija	PD T7 2	0.780097	0	4	311	0.0171214	5	138	12	0.44373	0.0385852
CRISPR-Cas Type I-C	Hachiman Type I	0.782299	0	1	311	0.00489035	2	11	43	0.0353698	0.138264
AbiE	Rst HelicaseDUF2290	0.783857	0	3	311	0.0133167	4	56	23	0.180064	0.073955
Gao system 19	RM Type III	0.785849	0	2	311	0.00930511	3	18	50	0.0578778	0.160772
Argonaute Type III	CRISPR-Cas Type I-F	0.787151	0	9	311	0.0358971	11	31	112	0.0996785	0.360129
AbiD	Septu Type I	0.787168	0	1	311	0.00496273	2	12	40	0.0385852	0.128617
Borvo	RM Type I	0.787351	0	3	311	0.0133994	4	9	144	0.0289389	0.463023
Azaca	Pycsar	0.787854	0	1	311	0.00497307	2	13	37	0.0418006	0.118971
PD T4 2	RM Type III	0.78908	0	3	311	0.0134407	4	26	50	0.0836013	0.160772
Gao system 19	PsyrTA	0.791255	0	1	311	0.00502476	2	18	27	0.0578778	0.0868167
Dynamins	Lamassu family	0.793936	0	1	311	0.00506612	2	10	49	0.0321543	0.157556
IetAS	Old	0.793936	0	1	311	0.00506612	2	70	7	0.22508	0.022508
IetAS	PD T4 8	0.793936	0	1	311	0.00506612	2	70	7	0.22508	0.022508
PD T7 2	TerY P	0.795263	0	1	311	0.0050868	2	12	41	0.0385852	0.131833
AbiD	TerY P	0.795263	0	1	311	0.0050868	2	12	41	0.0385852	0.131833
DRT Type II	Gabija	0.796264	0	5	311	0.0214018	7	15	138	0.0482315	0.44373
Mokosh Type I	Septu Type I	0.797732	0	6	311	0.0252272	8	61	40	0.196141	0.128617
Argonaute Type I	Argonaute Type III	0.797893	0	1	311	0.00512815	2	16	31	0.0514469	0.0996785
AbiU	CBASS Type III	0.797926	0	2	311	0.00955325	3	12	77	0.0385852	0.247588
Dynamins	RM Type III	0.800489	0	1	311	0.00516951	2	10	50	0.0321543	0.160772
PD T7 2	RM Type II	0.803736	0	2	311	0.00967732	3	12	78	0.0385852	0.250804
AbiD	RM Type II	0.803736	0	2	311	0.00967732	3	12	78	0.0385852	0.250804
Azaca	CBASS Type II	0.804953	0	1	311	0.00524188	2	13	39	0.0418006	0.125402
CBASS Type II	ShosTA	0.804953	0	1	311	0.00524188	2	39	13	0.125402	0.0418006
RM Type II	RM Type III	0.807125	0	10	311	0.0403222	13	78	50	0.250804	0.160772
CRISPR-Cas Type I-E	RM Type IIG	0.807133	0	8	311	0.0330021	10	38	84	0.122186	0.270096
RM Type IIG	Retron Type IV	0.807342	0	3	311	0.0138956	4	84	16	0.270096	0.0514469
Shedu	dCTPase	0.812173	0	2	311	0.00986342	3	53	18	0.170418	0.0578778
Thoeris Type I	Zorya Type I	0.812979	0	1	311	0.00537629	2	8	65	0.0257235	0.209003
Azaca	Septu Type I	0.812979	0	1	311	0.00537629	2	13	40	0.0418006	0.128617
Druantia Type II	PD T4 2	0.812979	0	1	311	0.00537629	2	20	26	0.0643087	0.0836013
Druantia Type II	PrrC	0.812979	0	1	311	0.00537629	2	20	26	0.0643087	0.0836013
MzaABCDE	dCTPase	0.814185	0	1	311	0.00539697	2	29	18	0.0932476	0.0578778
DRT Type III	Gabija	0.817617	0	2	311	0.00998749	3	7	138	0.022508	0.44373
Gabija	Old	0.817617	0	2	311	0.00998749	3	138	7	0.44373	0.022508
Lamassu family	RM Type I	0.818293	0	19	311	0.0729521	23	49	144	0.157556	0.463023
Hachiman Type I	TerY P	0.819273	0	4	311	0.0182277	6	43	41	0.138264	0.131833
CRISPR-Cas Type I-E	Rst 3HP	0.820096	0	1	311	0.00550036	2	38	14	0.122186	0.0450161
Abi2	TerY P	0.820677	0	1	311	0.0055107	2	13	41	0.0418006	0.131833
ShosTA	TerY P	0.820677	0	1	311	0.0055107	2	13	41	0.0418006	0.131833
Druantia Type III	ShosTA	0.820677	0	1	311	0.0055107	2	41	13	0.131833	0.0418006
CBASS Type III	dCTPase	0.823518	0	3	311	0.0143299	4	77	18	0.247588	0.0578778
CBASS Type III	DRT Type III	0.824122	0	1	311	0.00557273	2	77	7	0.247588	0.022508
MzaABCDE	RM Type IV	0.826378	0	2	311	0.0101943	3	29	34	0.0932476	0.109325
Hachiman Type I	Rst HelicaseDUF2290	0.827659	0	2	311	0.0102253	3	43	23	0.138264	0.073955
DRT Type III	RM Type II	0.828059	0	1	311	0.0056451	2	7	78	0.022508	0.250804
Gao system 29 RL	RM Type II	0.828059	0	1	311	0.0056451	2	7	78	0.022508	0.250804
AbiE	Shango	0.828849	0	4	311	0.0185275	6	56	32	0.180064	0.102894
Druantia Type III	Shedu	0.828935	0	5	311	0.0224667	7	41	53	0.131833	0.170418
Mokosh Type I	PD lambda5	0.829718	0	1	311	0.00567612	2	61	9	0.196141	0.0289389
Mokosh Type I	PifA	0.829718	0	1	311	0.00567612	2	61	9	0.196141	0.0289389
AbiE	Zorya Type I	0.829723	0	9	311	0.037634	12	56	65	0.180064	0.209003
RM Type II	dCTPase	0.830089	0	3	311	0.014516	5	78	18	0.250804	0.0578778
Gao system 19	RM Type II	0.830089	0	3	311	0.014516	5	18	78	0.0578778	0.250804
CBASS Type I	Gabija	0.830898	0	10	311	0.0413767	13	29	138	0.0932476	0.44373
PD T4 2	RM Type IIG	0.83216	0	5	311	0.0225804	7	26	84	0.0836013	0.270096
AVAST Type V	Pycsar	0.832991	0	1	311	0.00573815	2	15	37	0.0482315	0.118971
Argonaute Type III	dCTPase	0.834603	0	1	311	0.00576917	2	31	18	0.0996785	0.0578778
PD T7 2	RM Type IIG	0.835577	0	2	311	0.0104217	3	12	84	0.0385852	0.270096
AbiE	dCTPase	0.835577	0	2	311	0.0104217	3	56	18	0.180064	0.0578778
CRISPR-Cas Type I-F	PD lambda5	0.835577	0	2	311	0.0104217	3	112	9	0.360129	0.0289389
DRT Type III	RM Type I	0.835577	0	2	311	0.0104217	3	7	144	0.022508	0.463023
Old	RM Type I	0.835577	0	2	311	0.0104217	3	7	144	0.022508	0.463023
AbiE	PD lambda2	0.83567	0	1	311	0.00578985	2	56	10	0.180064	0.0321543
AbiE	Rst ATPase	0.83567	0	1	311	0.00578985	2	56	10	0.180064	0.0321543
Rst 3HP	Septu Type I	0.83567	0	1	311	0.00578985	2	14	40	0.0450161	0.128617
CRISPR-Cas Type I-F	PT DndABCDE	0.83567	0	1	311	0.00578985	2	112	5	0.360129	0.0160772
IetAS	Thoeris Type I	0.83567	0	1	311	0.00578985	2	70	8	0.22508	0.0257235
Lamassu family	MzaABCDE	0.836102	0	3	311	0.0146917	5	49	29	0.157556	0.0932476
Abi2	RM Type II	0.838008	0	2	311	0.0104838	3	13	78	0.0418006	0.250804
Azaca	RM Type II	0.838008	0	2	311	0.0104838	3	13	78	0.0418006	0.250804
CBASS Type II	PD T4 2	0.838008	0	2	311	0.0104838	3	39	26	0.125402	0.0836013
AVAST Type V	CRISPR-Cas Type I-E	0.8409	0	1	311	0.00589324	2	15	38	0.0482315	0.122186
PT SspABCD	RosmerTA	0.8409	0	1	311	0.00589324	2	10	57	0.0321543	0.18328
RosmerTA	hma	0.8409	0	1	311	0.00589324	2	57	10	0.18328	0.0321543
Dynamins	RosmerTA	0.8409	0	1	311	0.00589324	2	10	57	0.0321543	0.18328
RADAR	TerY P	0.842382	0	2	311	0.0105975	3	25	41	0.0803859	0.131833
PT SspABCD	RM Type I	0.842604	0	3	311	0.0148882	5	10	144	0.0321543	0.463023
Rst 3HP	TerY P	0.842945	0	1	311	0.0059346	2	14	41	0.0450161	0.131833
Druantia Type III	Rst 3HP	0.842945	0	1	311	0.0059346	2	41	14	0.131833	0.0450161
Druantia Type I	RM Type I	0.843958	0	1	311	0.00595527	2	4	144	0.0128617	0.463023
Gao system 19	Shango	0.843958	0	1	311	0.00595527	2	18	32	0.0578778	0.102894
Argonaute Type III	RM Type IIG	0.844226	0	6	311	0.0269228	8	31	84	0.0996785	0.270096
Druantia Type II	MzaABCDE	0.845964	0	1	311	0.00599663	2	20	29	0.0643087	0.0932476
AbiE	PD T4 2	0.847907	0	3	311	0.0150536	5	56	26	0.180064	0.0836013
AVAST Type V	CBASS Type II	0.848435	0	1	311	0.00604832	2	15	39	0.0482315	0.125402
PD lambda5	Zorya Type I	0.848435	0	1	311	0.00604832	2	9	65	0.0289389	0.209003
AbiD	Lamassu family	0.849899	0	1	311	0.00607934	2	12	49	0.0385852	0.157556
RM Type IIG	Retron Type III A	0.849899	0	1	311	0.00607934	2	84	7	0.270096	0.022508
DRT Type III	RM Type IIG	0.849899	0	1	311	0.00607934	2	7	84	0.022508	0.270096
Lamassu family	PD T7 2	0.849899	0	1	311	0.00607934	2	49	12	0.157556	0.0385852
CRISPR-Cas Type I-E	Lamassu family	0.850242	0	4	311	0.0192512	6	38	49	0.122186	0.157556
MzaABCDE	Wadjet Type I	0.852942	0	6	311	0.0272847	8	29	91	0.0932476	0.292605
Lamassu family	RM Type IIG	0.854753	0	10	311	0.0425554	13	49	84	0.157556	0.270096
AVAST Type V	Septu Type I	0.855615	0	1	311	0.00620341	2	15	40	0.0482315	0.128617
CBASS Type II	CRISPR-Cas Type I-E	0.856193	0	3	311	0.0153224	5	39	38	0.125402	0.122186
IetAS	QatABCD	0.858146	0	4	311	0.0195407	6	70	27	0.22508	0.0868167
Rst HelicaseDUF2290	Zorya Type I	0.860187	0	3	311	0.0154568	5	23	65	0.073955	0.209003
Mokosh Type I	Rst ATPase	0.860212	0	1	311	0.0063068	2	61	10	0.196141	0.0321543
AbiE	Druantia Type III	0.862256	0	5	311	0.0237384	7	56	41	0.180064	0.131833
AbiE	CRISPR-Cas Type I-C	0.8629	0	1	311	0.00636883	2	56	11	0.180064	0.0353698
RM Type IV	Shango	0.865432	0	2	311	0.0112488	3	34	32	0.109325	0.102894
Mokosh Type I	dCTPase	0.868794	0	2	311	0.0113522	4	61	18	0.196141	0.0578778
CRISPR-Cas Type I-E	Wadjet Type I	0.868929	0	8	311	0.0357523	11	38	91	0.122186	0.292605
IetAS	PD lambda5	0.868973	0	1	311	0.00651358	2	70	9	0.22508	0.0289389
Disarm Type I	Gabija	0.869336	0	4	311	0.019975	6	14	138	0.0450161	0.44373
CRISPR-Cas Type I-E	MzaABCDE	0.870117	0	2	311	0.0113936	4	38	29	0.122186	0.0932476
PsyrTA	TerY P	0.871754	0	2	311	0.0114453	4	27	41	0.0868167	0.131833
Retron Type III A	Wadjet Type I	0.871908	0	1	311	0.00658595	2	7	91	0.022508	0.292605
Azaca	Lamassu family	0.871908	0	1	311	0.00658595	2	13	49	0.0418006	0.157556
Gao system 29 RL	Wadjet Type I	0.871908	0	1	311	0.00658595	2	7	91	0.022508	0.292605
MzaABCDE	Shedu	0.872434	0	3	311	0.0158911	5	29	53	0.0932476	0.170418
RADAR	RM Type II	0.873896	0	4	311	0.0201611	6	25	78	0.0803859	0.250804
CBASS Type II	RM Type III	0.873896	0	4	311	0.0201611	6	39	50	0.125402	0.160772
AbiE	Druantia Type II	0.875921	0	2	311	0.0115797	4	56	20	0.180064	0.0643087
CRISPR-Cas Type I-F	Dynamins	0.875921	0	2	311	0.0115797	4	112	10	0.360129	0.0321543
CRISPR-Cas Type I-F	hma	0.875921	0	2	311	0.0115797	4	112	10	0.360129	0.0321543
Pycsar	Shedu	0.876614	0	4	311	0.0202748	6	37	53	0.118971	0.170418
Dynamins	Zorya Type I	0.877186	0	1	311	0.00672036	2	10	65	0.0321543	0.209003
PD T4 2	Wadjet Type I	0.878675	0	5	311	0.0244621	8	26	91	0.0836013	0.292605
PrrC	Wadjet Type I	0.878675	0	5	311	0.0244621	8	26	91	0.0836013	0.292605
CBASS Type II	MzaABCDE	0.879349	0	2	311	0.0116934	4	39	29	0.125402	0.0932476
CRISPR-Cas Type I-E	CRISPR-Cas Type I-F	0.880343	0	10	311	0.0440029	14	38	112	0.122186	0.360129
CRISPR-Cas Type I-F	Disarm Type I	0.880857	0	3	311	0.0162116	5	112	14	0.360129	0.0450161
IetAS	Mokosh Type I	0.882689	0	10	311	0.0441476	14	70	61	0.22508	0.196141
RM Type III	Rst HelicaseDUF2290	0.885066	0	2	311	0.0118899	4	50	23	0.160772	0.073955
AbiE	AbiU	0.88563	0	1	311	0.00694782	2	56	12	0.180064	0.0385852
CRISPR-Cas Type I-F	Tiamat	0.88563	0	1	311	0.00694782	2	112	6	0.360129	0.0192926
AVAST Type V	CBASS Type III	0.886528	0	2	311	0.0119416	4	15	77	0.0482315	0.247588
CBASS Type II	Gabija	0.886572	0	13	311	0.0556446	17	39	138	0.125402	0.44373
Lamassu family	RosmerTA	0.886679	0	6	311	0.0288769	9	49	57	0.157556	0.18328
QatABCD	RADAR	0.886735	0	1	311	0.00697884	2	27	25	0.0868167	0.0803859
Druantia Type III	Lamassu family	0.887893	0	4	311	0.0207711	6	41	49	0.131833	0.157556
Lamassu family	Zorya Type I	0.888371	0	7	311	0.0329298	10	49	65	0.157556	0.209003
Disarm Type I	RM Type I	0.88946	0	4	311	0.0208435	6	14	144	0.0450161	0.463023
AbiD	RosmerTA	0.889989	0	1	311	0.00707189	2	12	57	0.0385852	0.18328
Shedu	ShosTA	0.891755	0	1	311	0.00712358	2	53	13	0.170418	0.0418006
Gabija	PD T7 4	0.892105	0	1	311	0.00713392	2	138	5	0.44373	0.0160772
CBASS Type III	PifA	0.893149	0	1	311	0.00716494	2	77	9	0.247588	0.0289389
PD T4 2	PsyrTA	0.896218	0	1	311	0.00725799	2	26	27	0.0836013	0.0868167
PD T4 2	QatABCD	0.896218	0	1	311	0.00725799	2	26	27	0.0836013	0.0868167
PrrC	PsyrTA	0.896218	0	1	311	0.00725799	2	26	27	0.0836013	0.0868167
PsyrTA	Wadjet Type I	0.897513	0	5	311	0.025403	8	27	91	0.0868167	0.292605
Mokosh Type I	PsyrTA	0.900131	0	3	311	0.0170284	5	61	27	0.196141	0.0868167
CRISPR-Cas Type I-F	Lamassu family	0.901243	0	13	311	0.0567405	18	112	49	0.360129	0.157556
PD T7 1	RM Type I	0.902096	0	1	311	0.00744409	2	5	144	0.0160772	0.463023
PD T7 4	RM Type I	0.902096	0	1	311	0.00744409	2	5	144	0.0160772	0.463023
PD T7 5	RM Type I	0.902096	0	1	311	0.00744409	2	5	144	0.0160772	0.463023
PT DndABCDE	RM Type I	0.902096	0	1	311	0.00744409	2	5	144	0.0160772	0.463023
RM Type I	upx	0.902096	0	1	311	0.00744409	2	144	5	0.463023	0.0160772
Gao system 19	Septu Type I	0.902096	0	1	311	0.00744409	2	18	40	0.0578778	0.128617
Thoeris Type I	Wadjet Type I	0.904601	0	1	311	0.0075268	2	8	91	0.0257235	0.292605
CRISPR-Cas Type I-F	RM Type IIG	0.905286	0	24	311	0.0972695	30	112	84	0.360129	0.270096
AbiD	Mokosh Type I	0.90583	0	1	311	0.00756816	2	12	61	0.0385852	0.196141
AVAST Type V	Lamassu family	0.906741	0	1	311	0.00759918	2	15	49	0.0482315	0.157556
RADAR	RM Type IIG	0.90683	0	4	311	0.0217119	7	25	84	0.0803859	0.270096
TerY P	dCTPase	0.907643	0	1	311	0.00763019	2	41	18	0.131833	0.0578778
Druantia Type III	Gao system 19	0.907643	0	1	311	0.00763019	2	41	18	0.131833	0.0578778
Gao system 19	TerY P	0.907643	0	1	311	0.00763019	2	18	41	0.0578778	0.131833
PsyrTA	RM Type II	0.907973	0	4	311	0.021774	7	27	78	0.0868167	0.250804
Abi2	RosmerTA	0.908536	0	1	311	0.00766121	2	13	57	0.0418006	0.18328
Rst 3HP	Shedu	0.908832	0	1	311	0.00767155	2	14	53	0.0450161	0.170418
CBASS Type III	CRISPR-Cas Type I-E	0.910329	0	6	311	0.030252	9	77	38	0.247588	0.122186
RADAR	RM Type III	0.911236	0	2	311	0.0129238	4	25	50	0.0803859	0.160772
MzaABCDE	PrrC	0.912309	0	1	311	0.00779562	2	29	26	0.0932476	0.0836013
AVAST Type V	RM Type IIG	0.913522	0	2	311	0.0130272	4	15	84	0.0482315	0.270096
Hachiman Type I	Septu Type I	0.9154	0	3	311	0.0177831	6	43	40	0.138264	0.128617
Hachiman Type I	RM Type II	0.915865	0	7	311	0.0346771	11	43	78	0.138264	0.250804
PD T4 2	RM Type I	0.916386	0	8	311	0.0387093	12	26	144	0.0836013	0.463023
AbiE	Shedu	0.916856	0	6	311	0.0306862	10	56	53	0.180064	0.170418
Hachiman Type I	dCTPase	0.917813	0	1	311	0.0080024	2	43	18	0.138264	0.0578778
PT SspABCD	RM Type II	0.919396	0	1	311	0.00806443	3	10	78	0.0321543	0.250804
MzaABCDE	PsyrTA	0.920176	0	1	311	0.00809545	3	29	27	0.0932476	0.0868167
MzaABCDE	QatABCD	0.920176	0	1	311	0.00809545	3	29	27	0.0932476	0.0868167
CRISPR-Cas Type I-F	Old	0.920434	0	1	311	0.00810579	3	112	7	0.360129	0.022508
CRISPR-Cas Type I-E	RM Type IV	0.920472	0	2	311	0.013358	4	38	34	0.122186	0.109325
PifA	RM Type I	0.921303	0	2	311	0.0133994	4	9	144	0.0289389	0.463023
Gabija	TerY P	0.921509	0	13	311	0.0584982	18	138	41	0.44373	0.131833
PsyrTA	Zorya Type I	0.921943	0	3	311	0.018145	6	27	65	0.0868167	0.209003
Septu Type I	Zorya Type I	0.922012	0	5	311	0.0268814	8	40	65	0.128617	0.209003
IetAS	Zorya Type I	0.922242	0	10	311	0.0470425	15	70	65	0.22508	0.209003
Abi2	Mokosh Type I	0.922722	0	1	311	0.00819884	3	13	61	0.0418006	0.196141
RADAR	Shango	0.924456	0	1	311	0.00827121	3	25	32	0.0803859	0.102894
Hachiman Type I	Mokosh Type I	0.92543	0	5	311	0.0271192	8	43	61	0.138264	0.196141
Argonaute Type III	PD T4 2	0.925912	0	1	311	0.00833325	3	31	26	0.0996785	0.0836013
Argonaute Type III	PrrC	0.925912	0	1	311	0.00833325	3	31	26	0.0996785	0.0836013
CBASS Type I	Wadjet Type I	0.927729	0	5	311	0.0272847	8	29	91	0.0932476	0.292605
CBASS Type I	CBASS Type III	0.929423	0	4	311	0.023087	7	29	77	0.0932476	0.247588
AbiU	CRISPR-Cas Type I-F	0.930658	0	2	311	0.0138956	4	12	112	0.0385852	0.360129
Gabija	Tiamat	0.931013	0	1	311	0.00856071	3	138	6	0.44373	0.0192926
Druantia Type II	Wadjet Type I	0.932882	0	3	311	0.018817	6	20	91	0.0643087	0.292605
AVAST Type V	AbiE	0.933647	0	1	311	0.00868477	3	15	56	0.0482315	0.180064
AbiD	IetAS	0.933647	0	1	311	0.00868477	3	12	70	0.0385852	0.22508
PT SspABCD	RM Type IIG	0.933647	0	1	311	0.00868477	3	10	84	0.0321543	0.270096
AbiU	IetAS	0.933647	0	1	311	0.00868477	3	12	70	0.0385852	0.22508
DRT Type II	Wadjet Type I	0.934412	0	2	311	0.0141128	4	15	91	0.0482315	0.292605
Argonaute Type I	Shedu	0.935346	0	1	311	0.00876749	3	16	53	0.0514469	0.170418
Mokosh Type I	Rst 3HP	0.936593	0	1	311	0.00882952	3	61	14	0.196141	0.0450161
Druantia Type II	Hachiman Type I	0.937815	0	1	311	0.00889155	3	20	43	0.0643087	0.138264
RM Type I	Tiamat	0.938617	0	1	311	0.00893291	3	144	6	0.463023	0.0192926
Mokosh Type I	Rst HelicaseDUF2290	0.940722	0	2	311	0.0145056	5	61	23	0.196141	0.073955
CRISPR-Cas Type I-E	Mokosh Type I	0.941151	0	4	311	0.0239658	7	38	61	0.122186	0.196141
PD T4 2	RM Type IV	0.942474	0	1	311	0.00913969	3	26	34	0.0836013	0.109325
CRISPR-Cas Type I-F	Thoeris Type I	0.944671	0	1	311	0.00926376	3	112	8	0.360129	0.0257235
Argonaute Type III	MzaABCDE	0.945207	0	1	311	0.00929478	3	31	29	0.0996785	0.0932476
PD lambda2	RM Type I	0.94631	0	2	311	0.0148882	5	10	144	0.0321543	0.463023
Abi2	IetAS	0.947129	0	1	311	0.0094085	3	13	70	0.0418006	0.22508
PT SspABCD	Wadjet Type I	0.947129	0	1	311	0.0094085	3	10	91	0.0321543	0.292605
Dynamins	Wadjet Type I	0.947129	0	1	311	0.0094085	3	10	91	0.0321543	0.292605
QatABCD	RM Type IV	0.948484	0	1	311	0.00949122	3	27	34	0.0868167	0.109325
CRISPR-Cas Type I-F	ShosTA	0.948569	0	2	311	0.0150536	5	112	13	0.360129	0.0418006
Septu Type I	Wadjet Type I	0.949223	0	7	311	0.037634	12	40	91	0.128617	0.292605
CBASS Type III	PD T7 2	0.949478	0	1	311	0.00955325	3	77	12	0.247588	0.0385852
CRISPR-Cas Type I-F	MzaABCDE	0.950702	0	6	311	0.0335811	10	112	29	0.360129	0.0932476
CBASS Type I	RM Type IIG	0.954505	0	4	311	0.0251858	8	29	84	0.0932476	0.270096
PD T4 2	Pycsar	0.955343	0	1	311	0.00994613	3	26	37	0.0836013	0.118971
PrrC	Pycsar	0.955343	0	1	311	0.00994613	3	26	37	0.0836013	0.118971
AbiE	PsyrTA	0.955781	0	2	311	0.0156326	5	56	27	0.180064	0.0868167
Gabija	PD T4 8	0.955919	0	1	311	0.00998749	3	138	7	0.44373	0.022508
Druantia Type III	Pycsar	0.956376	0	2	311	0.0156843	5	41	37	0.131833	0.118971
CBASS Type III	PrrC	0.956449	0	3	311	0.0206987	6	77	26	0.247588	0.0836013
CBASS Type II	RADAR	0.957189	0	1	311	0.0100805	3	39	25	0.125402	0.0803859
Mokosh Type I	RADAR	0.957312	0	2	311	0.015767	5	61	25	0.196141	0.0803859
Druantia Type II	Lamassu family	0.957879	0	1	311	0.0101322	3	20	49	0.0643087	0.157556
CBASS Type I	Shedu	0.95868	0	2	311	0.0158911	5	29	53	0.0932476	0.170418
CBASS Type I	RM Type IV	0.958692	0	1	311	0.0101943	3	29	34	0.0932476	0.109325
CRISPR-Cas Type I-E	PrrC	0.958959	0	1	311	0.0102149	3	38	26	0.122186	0.0836013
CBASS Type I	IetAS	0.959301	0	3	311	0.0209882	7	29	70	0.0932476	0.22508
RM Type IIG	Septu Type I	0.960346	0	6	311	0.0347391	11	84	40	0.270096	0.128617
PsyrTA	Pycsar	0.9604	0	1	311	0.0103287	3	27	37	0.0868167	0.118971
CBASS Type III	ShosTA	0.960656	0	1	311	0.0103494	3	77	13	0.247588	0.0418006
CRISPR-Cas Type I-C	Wadjet Type I	0.960656	0	1	311	0.0103494	3	11	91	0.0353698	0.292605
Gao system 29 RL	RM Type I	0.961541	0	1	311	0.0104217	3	7	144	0.022508	0.463023
CBASS Type II	Shedu	0.962802	0	3	311	0.0213707	7	39	53	0.125402	0.170418
AVAST Type V	Gabija	0.963074	0	3	311	0.0214018	7	15	138	0.0482315	0.44373
Druantia Type III	RADAR	0.963608	0	1	311	0.0105975	3	41	25	0.131833	0.0803859
RosmerTA	dCTPase	0.963726	0	1	311	0.0106078	3	57	18	0.18328	0.0578778
CRISPR-Cas Type I-E	PsyrTA	0.963726	0	1	311	0.0106078	3	38	27	0.122186	0.0868167
Argonaute Type I	Zorya Type I	0.96534	0	1	311	0.0107526	3	16	65	0.0514469	0.209003
IetAS	Rst HelicaseDUF2290	0.96614	0	2	311	0.0166458	5	70	23	0.22508	0.073955
PD T4 2	TerY P	0.968149	0	1	311	0.0110214	3	26	41	0.0836013	0.131833
MzaABCDE	Pycsar	0.968866	0	1	311	0.0110938	3	29	37	0.0932476	0.118971
AbiD	Wadjet Type I	0.970731	0	1	311	0.0112902	4	12	91	0.0385852	0.292605
Azaca	RM Type IIG	0.970731	0	1	311	0.0112902	4	13	84	0.0418006	0.270096
CBASS Type I	CRISPR-Cas Type I-E	0.971668	0	1	311	0.0113936	4	29	38	0.0932476	0.122186
CRISPR-Cas Type I-F	Rst ATPase	0.973279	0	1	311	0.0115797	4	112	10	0.360129	0.0321543
Druantia Type II	RosmerTA	0.974962	0	1	311	0.0117865	4	20	57	0.0643087	0.18328
AbiE	Septu Type I	0.975733	0	3	311	0.0231594	7	56	40	0.180064	0.128617
IetAS	Shango	0.975733	0	3	311	0.0231594	7	70	32	0.22508	0.102894
CBASS Type I	Septu Type I	0.97654	0	1	311	0.0119933	4	29	40	0.0932476	0.128617
CBASS Type I	RM Type II	0.977032	0	3	311	0.0233869	7	29	78	0.0932476	0.250804
AbiE	Lamassu family	0.977341	0	4	311	0.0283703	9	56	49	0.180064	0.157556
QatABCD	RM Type IIG	0.977375	0	3	311	0.0234489	7	27	84	0.0868167	0.270096
RM Type IIG	Rst 3HP	0.97773	0	1	311	0.0121587	4	84	14	0.270096	0.0450161
CBASS Type III	Rst HelicaseDUF2290	0.978296	0	2	311	0.0183104	6	77	23	0.247588	0.073955
CBASS Type I	Druantia Type III	0.978653	0	1	311	0.0122931	4	29	41	0.0932476	0.131833
CRISPR-Cas Type I-F	Retron Type IV	0.979531	0	2	311	0.0185275	6	112	16	0.360129	0.0514469
RM Type I	Septu Type I	0.979544	0	11	311	0.0595527	19	144	40	0.463023	0.128617
Azaca	Gabija	0.979644	0	2	311	0.0185482	6	13	138	0.0418006	0.44373
CRISPR-Cas Type I-F	Pycsar	0.98059	0	7	311	0.0428449	13	112	37	0.360129	0.118971
Rst HelicaseDUF2290	Shedu	0.98064	0	1	311	0.0126033	4	23	53	0.073955	0.170418
CRISPR-Cas Type I-C	CRISPR-Cas Type I-F	0.981442	0	1	311	0.0127377	4	11	112	0.0353698	0.360129
Hachiman Type I	MzaABCDE	0.982327	0	1	311	0.0128928	4	43	29	0.138264	0.0932476
CBASS Type II	Shango	0.982384	0	1	311	0.0129031	4	39	32	0.125402	0.102894
AbiE	CRISPR-Cas Type I-F	0.983163	0	12	311	0.0648463	20	56	112	0.180064	0.360129
AbiE	Hachiman Type I	0.984122	0	3	311	0.0248964	8	56	43	0.180064	0.138264
MzaABCDE	Zorya Type I	0.984226	0	2	311	0.019489	6	29	65	0.0932476	0.209003
CRISPR-Cas Type I-F	PD T4 2	0.984719	0	4	311	0.0301072	9	112	26	0.360129	0.0836013
Argonaute Type III	Hachiman Type I	0.986647	0	1	311	0.0137819	4	31	43	0.0996785	0.138264
Druantia Type III	RM Type IIG	0.986836	0	5	311	0.0356076	11	41	84	0.131833	0.270096
Gabija	Mokosh Type I	0.987694	0	17	311	0.0870338	27	138	61	0.44373	0.196141
Druantia Type III	Gabija	0.988124	0	10	311	0.0584982	18	41	138	0.131833	0.44373
CRISPR-Cas Type I-F	Septu Type I	0.99022	0	7	311	0.0463188	14	112	40	0.360129	0.128617
Lamassu family	Shedu	0.990245	0	3	311	0.0268504	8	49	53	0.157556	0.170418
CBASS Type I	RM Type III	0.990884	0	1	311	0.0149916	5	29	50	0.0932476	0.160772
MzaABCDE	RM Type III	0.990884	0	1	311	0.0149916	5	29	50	0.0932476	0.160772
Argonaute Type I	Wadjet Type I	0.99106	0	1	311	0.0150536	5	16	91	0.0514469	0.292605
CBASS Type III	Shedu	0.991174	0	6	311	0.0421935	13	77	53	0.247588	0.170418
Rst HelicaseDUF2290	Wadjet Type I	0.991258	0	2	311	0.0216396	7	23	91	0.073955	0.292605
QatABCD	RM Type II	0.991577	0	2	311	0.021774	7	27	78	0.0868167	0.250804
PD T4 2	RosmerTA	0.991788	0	1	311	0.0153224	5	26	57	0.0836013	0.18328
RM Type IIG	dCTPase	0.992554	0	1	311	0.0156326	5	84	18	0.270096	0.0578778
CRISPR-Cas Type I-F	RM Type II	0.992613	0	17	311	0.0903216	28	112	78	0.360129	0.250804
PsyrTA	RosmerTA	0.993183	0	1	311	0.0159117	5	27	57	0.0868167	0.18328
CRISPR-Cas Type I-E	TerY P	0.993593	0	1	311	0.0161082	5	38	41	0.122186	0.131833
Druantia Type II	RM Type II	0.993635	0	1	311	0.0161289	5	20	78	0.0643087	0.250804
Lamassu family	Shango	0.993799	0	1	311	0.0162116	5	49	32	0.157556	0.102894
CRISPR-Cas Type I-C	RM Type I	0.994115	0	1	311	0.016377	5	11	144	0.0353698	0.463023
RADAR	Zorya Type I	0.994854	0	1	311	0.0168009	5	25	65	0.0803859	0.209003
Argonaute Type III	Shedu	0.995148	0	1	311	0.016987	5	31	53	0.0996785	0.170418
Druantia Type III	IetAS	0.995252	0	3	311	0.029673	9	41	70	0.131833	0.22508
Gabija	Shango	0.995828	0	6	311	0.0456571	14	138	32	0.44373	0.102894
PD T4 2	Zorya Type I	0.995839	0	1	311	0.0174729	5	26	65	0.0836013	0.209003
Hachiman Type I	IetAS	0.99674	0	3	311	0.0311204	10	43	70	0.138264	0.22508
CRISPR-Cas Type I-E	RM Type I	0.996929	0	8	311	0.0565751	18	38	144	0.122186	0.463023
RM Type II	Rst HelicaseDUF2290	0.99704	0	1	311	0.0185482	6	78	23	0.250804	0.073955
BREX Type III	Gabija	0.99704	0	1	311	0.0185482	6	13	138	0.0418006	0.44373
CRISPR-Cas Type I-E	Zorya Type I	0.997066	0	2	311	0.0255374	8	38	65	0.122186	0.209003
CBASS Type III	Septu Type I	0.997303	0	3	311	0.0318442	10	77	40	0.247588	0.128617
CBASS Type III	RADAR	0.998074	0	1	311	0.0199026	6	77	25	0.247588	0.0803859
Hachiman Type I	RM Type IIG	0.999381	0	3	311	0.0373445	12	43	84	0.138264	0.270096
Hachiman Type I	Shedu	0.999398	0	1	311	0.0235626	7	43	53	0.138264	0.170418
CBASS Type III	CRISPR-Cas Type I-F	0.999576	0	13	311	0.0891637	28	77	112	0.247588	0.360129
Gabija	Hachiman Type I	0.999635	0	7	311	0.0613517	19	138	43	0.44373	0.138264
CRISPR-Cas Type I-F	IetAS	0.999659	0	11	311	0.0810579	25	112	70	0.360129	0.22508
RM Type II	Shango	0.999706	0	1	311	0.0258062	8	78	32	0.250804	0.102894
CBASS Type III	Hachiman Type I	0.999763	0	2	311	0.0342325	11	77	43	0.247588	0.138264
CRISPR-Cas Type I-F	Gabija	0.999883	0	28	311	0.1598	50	112	138	0.360129	0.44373
CRISPR-Cas Type I-F	PsyrTA	0.999949	0	1	311	0.0312652	10	112	27	0.360129	0.0868167

## Sheet: Table S7
Table S7. List of primers used in this work
Name	Sequence 5' to 3'	Description
BN2770	GCATGCCTGCAGGTCGACTCTAGAGTAACTCACTGCTCTTCGCGA	Introduce Druantia Type III in pUCP20 by Gibson FW
BN2771	GGAAACAGCTATGACCATGATTACGGGTCTGTCTCATTGCGTTTAGG	Introduce Druantia Type III in pUCP20 by Gibson RV
BN2830	TGGTGAGACATGGGAAGCG	Sequencing primer for all systems pUCP20
BN2840	AGTGAGCGAGGAAGCGGAA	Sequencing primer for all systems pUCP20
BN2864	CTTGGCGCTGTAGCTACTAC	Sequencing primer Druantia Type III pUCP20
BN2865	TCTCTTTGCACCCTCGTTGA	Sequencing primer Druantia Type III pUCP20
BN2866	TCGGCTCCTATGAAGAGATG	Sequencing primer Druantia Type III pUCP20
BN2867	ATTGAACGACGGCGCAGCT	Sequencing primer Druantia Type III pUCP20
BN2868	CAACAGCTGTGGATTTAGTG	Sequencing primer Druantia Type III pUCP20
BN2869	TTCTGCTTGAGCTCATTGGA	Sequencing primer Druantia Type III pUCP20
BN2870	TACCGCTTTGGCGCGAGTT	Sequencing primer Druantia Type III pUCP20
BN2871	TAAGTGTGAGCCTCGTCCAG	Sequencing primer Druantia Type III pUCP20
BN2872	ATCCGTGAACAGATTGTTGAC	Sequencing primer Druantia Type III pUCP20
BN2873	AGCCGTACCCTTCATACAAG	Sequencing primer Druantia Type III pUCP20
BN2874	TGGTCGATGAGCTTGTGGCT	Sequencing primer Druantia Type III pUCP20
BN3067	GCATGCCTGCAGGTCGACTCTAGAGCTGTTGCGCCGGCTAGG	Introduce Gabija in pUCP20 by Gibson FW
BN3068	GGAAACAGCTATGACCATGATTACGCTTCTCCTCCAAAGGGCAAGG	Introduce Gabija in pUCP20 by Gibson RV
BN3071	GCATGCCTGCAGGTCGACTCTAGAGCGCACTCGGAAAGATCAGC	Introduce Septu in pUCP20 by Gibson FW
BN3072	GGAAACAGCTATGACCATGATTACGGAACAGCGAAGGAAACGCAA	Introduce Septu in pUCP20 by Gibson RV
BN3073	GTACCTCCAATCTGTTCATC	Sequencing primer Gabija in pUCP20
BN3074	CAACGAGCGGAAGTATGTGC	Sequencing primer Gabija in pUCP20
BN3075	CGGCTGCAATCGACCTATC	Sequencing primer Gabija in pUCP20
BN3076	GGAGCAAAGTCTGATTGGACG	Sequencing primer Gabija in pUCP20
BN3077	CAACATTCACGACTTTAGTG	Sequencing primer Gabija in pUCP20
BN3082	GGTATGGGCATCAATCTTATTC	Sequencing primer Septu in pUCP20
BN3083	CGCATTAAGAGTTCCTCACG	Sequencing primer Septu in pUCP20
BN3198	GCATGCCTGCAGGTCGACTCTAGAGCCTCGGAGGGAACGCTACAT	Introduce AbiE in pUCP20 by Gibson FW
BN3199	GGAAACAGCTATGACCATGATTACGGCGCCCCATCGGATGCTTAA	Introduce AbiE in pUCP20 by Gibson RV
BN3200	GCATGCCTGCAGGTCGACTCTAGAGAGTAAAACCGTGAGTAGCTC	Introduce RADAR in pUCP20 by Gibson FW
BN3201	GGAAACAGCTATGACCATGATTACGTAGCAATCCACTGATACGC	Introduce RADAR in pUCP20 by Gibson RV
BN3202	CCATACTTATCTAATGCTCCAG	Sequencing primer RADAR in pUCP20
BN3203	GACCCTGCGGGTTTTGATT	Sequencing primer RADAR in pUCP20
BN3204	CGACCACAGTGGGAAGCTG	Sequencing primer RADAR in pUCP20
BN3205	ACAGCATTGATGACGCACAG	Sequencing primer RADAR in pUCP20
BN3206	GCTGGTTTACTTCATTGATG	Sequencing primer RADAR in pUCP20
BN3207	TCGAGCTAAACAGGCTCAAG	Sequencing primer RADAR in pUCP20
BN3208	GCATGCCTGCAGGTCGACTCTAGAGGAACTCACCTCGAAATCGCA	Introduce TerY-P in pUCP20 by Gibson FW
BN3209	GGAAACAGCTATGACCATGATTACGCGCTCAGAAATCTCAAAGTGGA	Introduce TerY-P in pUCP20 by Gibson RV
BN3210	CCAAAGGTTATGTGTGGCGG	Sequencing primer TerY-P in pUCP20
BN3211	GCCAAAACCCTGCTATTACG	Sequencing primer TerY-P in pUCP20
BN3212	CAACCCTCTACTGATTGAGG	Sequencing primer TerY-P in pUCP20
BN3213	GCATGCCTGCAGGTCGACTCTAGAGATTTTGGTTTGAAAGGCCGA	Introduce HerA_DUF4297 in pUCP20 by Gibson FW
BN3214	GGAAACAGCTATGACCATGATTACGCCAAACTAAGCCAGACCAAT	Introduce HerA_DUF4297 in pUCP20 by Gibson FW
BN3215	AGACCTACAAATAGGGAGAC	Sequencing primer HerA_DUF4297 in pUCP20
BN3216	GATAATTTTCCCAGTGGGAA	Sequencing primer HerA_DUF4297 in pUCP20
BN3270	GCATGCCTGCAGGTCGACTCTAGAGTACAGCACGAGGCCACAGC	Introduce ietAS in pUCP20 by Gibson FW
BN3271	GGAAACAGCTATGACCATGATTACGAGTGCCGTCTCCAACCCC	Introduce ietAS in pUCP20 by Gibson RV
BN3272	TGCTGCTCGACTACCCAGGT	Sequencing primer ietAS in pUCP20
BN3273	GTCATTAAAATGGCGAGAATC	Sequencing primer ietAS in pUCP20
BN3274	GACAAGCTTGATAGCGATGG	Sequencing primer ietAS in pUCP20
BN3275	GTAAGTTAGGAGCCGGCTCG	Sequencing primer ietAS in pUCP20
BN3276	GCATGCCTGCAGGTCGACTCTAGAGGCGAAACCAGGAACAATCAA	Introduce qatABCD in pUCP20 by Gibson FW
BN3277	GGAAACAGCTATGACCATGATTACGGGATGTTTAATCTGTGCGCTG	Introduce qatABCD in pUCP20 by Gibson RV
BN3278	TTTCATTGGGGCGATCGATC	Sequencing primer qatABCD in pUCP20
BN3279	TCAGGCACATGGATGGTGAC	Sequencing primer qatABCD in pUCP20
BN3280	AACTAATGGGCCCGCCATTG	Sequencing primer qatABCD in pUCP20
BN3281	CCCTGGATAGCATTTGTATC	Sequencing primer qatABCD in pUCP20
BN3282	GATGCGGAATGGTACTTGAA	Sequencing primer qatABCD in pUCP20
BN3333	GCATGCCTGCAGGTCGACTCTAGAGGAGCTCCTGCGGATTGAGAT	Introduce Zorya Type I in pUCP20 by Gibson FW
BN3334	GGAAACAGCTATGACCATGATTACGATGCTTTGTTGAGATTTATCCCGTAAC	Introduce Zorya Type I in pUCP20 by Gibson RV
BN3335	TGGTGCTGACCACTTATCAG	Sequencing primer Zorya Type I in pUCP20
BN3336	CGTCACGCTCATCGTCAGCT	Sequencing primer Zorya Type I in pUCP20
BN3337	TCTATCTGCCACAGCCGGTA	Sequencing primer Zorya Type I in pUCP20
BN3338	GCGAGCTATCACCCGGCATT	Sequencing primer Zorya Type I in pUCP20
BN3339	GTATCACCTTGCAGCAGTTG	Sequencing primer Zorya Type I in pUCP20
BN3340	GACCATCATCGAAACCCTGC	Sequencing primer Zorya Type I in pUCP20
BN3341	ACGCTTCCAGGAGCAGCTTG	Sequencing primer Zorya Type I in pUCP20
BN3342	TTCTGCTGGCCGGCTTTCTC	Sequencing primer Zorya Type I in pUCP20
BN3830	GCATGCCTGCAGGTCGACTCTAGAGAGCGACCCCTCACTTGGTCA	Introduce CBASS Type III in pUCP20 by Gibson FW
BN3831	GGAAACAGCTATGACCATGATTACGCCCGCCGAGAGCCACGGAT	Introduce CBASS Type III in pUCP20 by Gibson RV
BN3832	CGGATGGAATGGTCAAGCAG	Sequencing primer CBASS Type III in pUCP20
BN3833	GCACGAAGAAGATGTCGATA	Sequencing primer CBASS Type III in pUCP20
BN3834	GACAGCGCTTGTCCAGCATC	Sequencing primer CBASS Type III in pUCP20
BN3835	GCATGCCTGCAGGTCGACTCTAGAGTCTTCCGGGTGGGTATGC	Introduce CBASS Type II-A in pUCP20 by Gibson FW
BN3836	GGAAACAGCTATGACCATGATTACGCCAGACAACAGAAGTGAGTTCTAC	Introduce CBASS Type II-A in pUCP20 by Gibson RV
BN3837	ACCTGCCTCGCATTCGGCTG	Sequencing primer CBASS Type II-A in pUCP20
BN3838	ATACAGTTTTGTCGCCCCAG	Sequencing primer CBASS Type II-A in pUCP20
BN3839	ACTGTTCGGGCTGCACGAAG	Sequencing primer CBASS Type II-A in pUCP20
BN3840	CGATGGAAACCCGGTCCAG	Sequencing primer CBASS Type II-A in pUCP20
BN3965	GCATGCCTGCAGGTCGACTCTAGAGCAGGATGCCGCGAAAGCC	Introduce AVAST Type V in pUCP20 by Gibson FW
BN3966	GGAAACAGCTATGACCATGATTACGTGATGGTGTAAAAGATCGAGACCATTAGTAGC	Introduce AVAST Type V in pUCP20 by Gibson RV
BN3967	CAGATAACTCTCAGCGCGAC	Sequencing primer AVAST Type V in pUCP20
BN3968	TTCTTACCTGGTTCGAGATC	Sequencing primer AVAST Type V in pUCP20
BN4050	GCATGCCTGCAGGTCGACTCTAGAGGACGACTTCTCCATCGAGTT	Introduce CBASS Type II-C in pUCP20 by Gibson FW
BN4051	GGAAACAGCTATGACCATGATTACGCAGTGTTCCTGATGTCTCAAG	Introduce CBASS Type II-C in pUCP20 by Gibson RV
BN4052	GCAGACATGTGCTCGGTGC	Sequencing primer CBASS Type II-C in pUCP20
BN4053	CTAGGAGCACATGCCCCAC	Sequencing primer CBASS Type II-C in pUCP20
BN4054	CGCAGTATGAAGACTACCTC	Sequencing primer CBASS Type II-C in pUCP20
BN4055	GCGAAGTTTTCGCCGTTATC	Sequencing primer CBASS Type II-C in pUCP20
BN4056	TGTCGTGTGGACTCAGGCTG	Sequencing primer CBASS Type II-C in pUCP20
BN5458	CGCGAATTCGAGCTCGGTACCCGGGGTGGAGATTAAGATGGATAACCAG	Introduce Acb2 (g20) from Pa48 into pSTDesR
BN5459	GGTATGCGCTCGACTCTAGAGGATCTCAGAAGGAATCAGGTTGGG	Introduce Acb2 (g20) from Pa48 into pSTDesR

## Sheet: Table S8
Table S8. List of plasmids used in this work
Name in this study	Code	Insert	Derived from vector	Resistance marker
pEmpty	pTU646	-	-	AmpR
pAbiE	pTU675	AbiE from P. aeruginosa L0872	pUCP20	AmpR
pAVAST_V	pTU652	AVAST Type V from P. aeruginosa L0213	pUCP20	AmpR
pCBASS_IIA	pTU651	CBASS Type II-A from P. aeruginosa L1361	pUCP20	AmpR
pCBASS_IIC	pTU649	CBASS Type II-C from P. aeruginosa L1347	pUCP20	AmpR
pCBASS_III	pTU650	CBASS Type III from P. aeruginosa L1361	pUCP20	AmpR
pDruantia_III	pTU619	Druantia type III from P. aeruginosa L0872	pUCP20	AmpR
pGabija	pTU621	Gabija from P. aeruginosa L1262	pUCP20	AmpR
pHerADUF4297	pTU625	HerA_DUF4297 from P. aeruginosa L0872	pUCP20	AmpR
pIetAS	pTU624	IetAS from P. aeruginosa L0872	pUCP20	AmpR
pQatABCD	pTU623	QatABCD from P. aeruginosa K6156	pUCP20	AmpR
pRADAR	pTU626	RADAR from P. aeruginosa L0872	pUCP20	AmpR
pSeptu	pTU617	Septu Type I from P. aeruginosa L0213	pUCP20	AmpR
pTerY-P	pTU622	TerY-P from P. aeruginosa L1171	pUCP20	AmpR
pZorya_I	pTU620	Zorya Type I from P. aeruginosa K6024	pUCP20	AmpR
pSTDesR	pTU838	-	-	Strep/SpecR
pAcb2	pTU839	Acb2 from vB_PaeP_FBPa48	pSTDesR

## Sheet: Notes
	For more information and raw data please refer to our Github:
	https://github.com/BrounsLab-TUDelft/Pseudomonas_Defence_Systems
